# Supplementary material for: The role of heterogenous environmental conditions in shaping the spatiotemporal distribution of competing Aedes mosquitoes in Panama: implications for the landscape of arboviral disease transmission
Source: Biol Invasions. 2021 Mar 1;23(6):1933–48. doi: 10.1007/s10530-021-02482-y (PMC8550678; doi:10.1007/s10530-021-02482-y)
Supplement: Supplementary file 3 — (XLSX 232 kb) [file 10530_2021_2482_MOESM3_ESM.xlsx]

## Sheet: Sheet1
Supplementary Table S1. Sampling localities for Aedes mosquitoes including the presence absence data and environmental values for each data point.
Location sample code	Province	Locality	Latitude	Longitude	Sampling_date	Species presence/absence			Species abundance per trap		Average NDVI vegetation_index	Average rainfall	Average humidity	Average minimum temperature	Average maximum temperature	Human population density
						Ae.aegypti	Ae.albopictus	Co-occurrence	Ae.aegypti	Ae.albopictus
BT1_1	Bocas del Toro	Chiriquí Grande	8.94399	-82.1136	2016	0	0	0	0	0	0.47782	11.2963	86.5065	20.0838	28.5676	166.793
BT1_10	Bocas del Toro	Chiriquí Grande	8.94939	-82.1179	2016	0	0	0	0	0	0.45292	11.2963	86.5065	20.0838	28.5676	166.793
BT1_11	Bocas del Toro	Chiriquí Grande	8.94945	-82.1187	2016	0	0	0	0	0	0.54722	11.2963	86.5065	20.0838	28.5676	166.793
BT1_12	Bocas del Toro	Chiriquí Grande	8.9499	-82.1191	2016	0	0	0	0	0	0.54722	11.2963	86.5065	20.0838	28.5676	166.793
BT1_13	Bocas del Toro	Chiriquí Grande	8.95018	-82.1198	2016	0	1	0	0	1	0.57681	11.2963	86.5065	20.0838	28.5676	166.793
BT1_14	Bocas del Toro	Chiriquí Grande	8.95074	-82.1198	2016	0	0	0	0	0	0.57681	11.2963	86.5065	20.0838	28.5676	166.793
BT1_16	Bocas del Toro	Chiriquí Grande	8.95194	-82.1214	2016	0	0	0	0	0	0.61318	11.2963	86.5065	20.0838	28.5676	166.793
BT1_17	Bocas del Toro	Chiriquí Grande	8.95242	-82.1222	2016	0	0	0	0	0	0.624	11.2963	86.5065	20.0838	28.5676	166.793
BT1_18	Bocas del Toro	Chiriquí Grande	8.95228	-82.1226	2016	0	0	0	0	0	0.624	11.2963	86.5065	20.0838	28.5676	166.793
BT1_19	Bocas del Toro	Chiriquí Grande	8.95226	-82.1242	2016	0	0	0	0	0	0.66144	11.2963	86.5065	20.0838	28.5676	166.793
BT1_2	Bocas del Toro	Chiriquí Grande	8.94473	-82.1145	2016	0	0	0	0	0	0.47242	11.2963	86.5065	20.0838	28.5676	166.793
BT1_20	Bocas del Toro	Chiriquí Grande	8.94739	-82.1198	2016	0	0	0	0	0	0.61668	11.2963	86.5065	20.0838	28.5676	166.793
BT1_21	Bocas del Toro	Chiriquí Grande	8.94827	-82.1207	2016	0	0	0	0	0	0.68091	11.2963	86.5065	20.0838	28.5676	166.793
BT1_22	Bocas del Toro	Chiriquí Grande	8.94934	-82.122	2016	0	0	0	0	0	0.68517	11.2963	86.5065	20.0838	28.5676	166.793
BT1_23	Bocas del Toro	Chiriquí Grande	8.95082	-82.1234	2016	0	0	0	0	0	0.72988	11.2963	86.5065	20.0838	28.5676	166.793
BT1_3	Bocas del Toro	Chiriquí Grande	8.94596	-82.1152	2016	0	0	0	0	0	0.33165	11.2963	86.5065	20.0838	28.5676	166.793
BT1_4	Bocas del Toro	Chiriquí Grande	8.94754	-82.1159	2016	0	0	0	0	0	0.29857	11.2963	86.5065	20.0838	28.5676	166.793
BT1_5	Bocas del Toro	Chiriquí Grande	8.94806	-82.1172	2016	0	0	0	0	0	0.55099	11.2963	86.5065	20.0838	28.5676	166.793
BT1_6	Bocas del Toro	Chiriquí Grande	8.94812	-82.118	2016	0	0	0	0	0	0.55892	11.2963	86.5065	20.0838	28.5676	166.793
BT1_7	Bocas del Toro	Chiriquí Grande	8.94771	-82.1173	2016	0	0	0	0	0	0.55099	11.2963	86.5065	20.0838	28.5676	166.793
BT1_8	Bocas del Toro	Chiriquí Grande	8.94978	-82.1171	2016	0	0	0	0	0	0.45292	11.2963	86.5065	20.0838	28.5676	166.793
BT1_9	Bocas del Toro	Chiriquí Grande	8.94903	-82.1173	2016	0	0	0	0	0	0.46781	11.2963	86.5065	20.0838	28.5676	166.793
BT2_1	Bocas del Toro	Almirante	9.29017	-82.3968	2016	1	0	0	2	0	0.34595	9.9171	85.7765	21.7439	29.5002	204.828
BT2_10	Bocas del Toro	Almirante	9.29465	-82.3889	2016	0	0	0	0	0	0.63957	9.9171	85.7765	21.7439	29.5002	204.828
BT2_11	Bocas del Toro	Almirante	9.29425	-82.3897	2016	0	0	0	0	0	0.62892	9.9171	85.7765	21.7439	29.5002	204.828
BT2_12	Bocas del Toro	Almirante	9.29472	-82.3914	2016	0	0	0	0	0	0.60903	9.9171	85.7765	21.7439	29.5002	204.828
BT2_13	Bocas del Toro	Almirante	9.29659	-82.4083	2016	0	0	0	0	0	0.58729	10.0198	86.6846	21.0063	29.2276	932.973
BT2_14	Bocas del Toro	Almirante	9.29651	-82.4071	2016	1	0	0	2	0	0.58729	10.0198	86.6846	21.0063	29.2276	932.973
BT2_15	Bocas del Toro	Almirante	9.29423	-82.4069	2016	0	0	0	0	0	0.58923	10.0198	86.6846	21.0063	29.2276	932.973
BT2_16	Bocas del Toro	Almirante	9.29736	-82.4092	2016	0	0	0	0	0	0.57994	10.0198	86.6846	21.0063	29.2276	932.973
BT2_17	Bocas del Toro	Almirante	9.2945	-82.4061	2016	1	0	0	5	0	0.51621	10.0198	86.6846	21.0063	29.2276	932.973
BT2_18	Bocas del Toro	Almirante	9.29099	-82.4036	2016	1	0	0	7	0	0.51157	10.0198	86.6846	21.0063	29.2276	932.973
BT2_19	Bocas del Toro	Almirante	9.29288	-82.404	2016	0	0	0	0	0	0.48772	10.0198	86.6846	21.0063	29.2276	932.973
BT2_2	Bocas del Toro	Almirante	9.28995	-82.3979	2016	0	0	0	0	0	0.41957	9.9171	85.7765	21.7439	29.5002	204.828
BT2_20	Bocas del Toro	Almirante	9.29491	-82.3993	2016	1	0	0	9	0	0.50867	10.0198	86.6846	21.0063	29.2276	932.973
BT2_3	Bocas del Toro	Almirante	9.29147	-82.3967	2016	0	0	0	0	0	0.34717	9.9171	85.7765	21.7439	29.5002	204.828
BT2_4	Bocas del Toro	Almirante	9.29107	-82.3989	2016	0	0	0	0	0	0.40386	9.9171	85.7765	21.7439	29.5002	204.828
BT2_5	Bocas del Toro	Almirante	9.28974	-82.3999	2016	0	0	0	0	0	0.51486	10.0198	86.6846	21.0063	29.2276	932.973
BT2_6	Bocas del Toro	Almirante	9.28996	-82.401	2016	1	0	0	3	0	0.51486	10.0198	86.6846	21.0063	29.2276	932.973
BT2_7	Bocas del Toro	Almirante	9.29073	-82.4011	2016	0	0	0	0	0	0.4313	10.0198	86.6846	21.0063	29.2276	932.973
BT2_8	Bocas del Toro	Almirante	9.2924	-82.3998	2016	0	0	0	0	0	0.40016	10.0198	86.6846	21.0063	29.2276	932.973
BT2_9	Bocas del Toro	Almirante	9.29365	-82.3885	2016	0	0	0	0	0	0.63398	9.9171	85.7765	21.7439	29.5002	204.828
BT4_1	Bocas del Toro	Changuinola	9.47032	-82.5134	2016	1	0	0	1	0	0.62054	9.3872	88.7449	20.6114	29.3156	266.691
BT4_10	Bocas del Toro	Changuinola	9.46439	-82.5195	2016	1	0	0	5	0	0.67053	9.21626	89.078	20.5008	29.1137	357.453
BT4_11	Bocas del Toro	Changuinola	9.45115	-82.5222	2016	1	0	0	3	0	0.57303	9.21626	89.078	20.5008	29.1137	357.453
BT4_12	Bocas del Toro	Changuinola	9.45086	-82.5253	2016	0	0	0	0	0	0.69443	9.21626	89.078	20.5008	29.1137	357.453
BT4_13	Bocas del Toro	Changuinola	9.44962	-82.5202	2016	0	0	0	0	0	0.5167	9.21626	89.078	20.5008	29.1137	357.453
BT4_14	Bocas del Toro	Changuinola	9.44684	-82.5211	2016	1	0	0	1	0	0.49574	9.21626	89.078	20.5008	29.1137	357.453
BT4_15	Bocas del Toro	Changuinola	9.44655	-82.5229	2016	1	0	0	3	0	0.5985	9.21626	89.078	20.5008	29.1137	357.453
BT4_16	Bocas del Toro	Changuinola	9.44623	-82.5243	2016	0	0	0	0	0	0.6999	9.21626	89.078	20.5008	29.1137	357.453
BT4_17	Bocas del Toro	Changuinola	9.44153	-82.5182	2016	1	0	0	9	0	0.67312	9.21626	89.078	20.5008	29.1137	357.453
BT4_18	Bocas del Toro	Changuinola	9.43146	-82.5194	2016	0	0	0	0	0	0.70342	9.21626	89.078	20.5008	29.1137	357.453
BT4_19	Bocas del Toro	Changuinola	9.43579	-82.5198	2016	1	0	0	1	0	0.61164	9.21626	89.078	20.5008	29.1137	357.453
BT4_2	Bocas del Toro	Changuinola	9.47191	-82.5133	2016	1	0	0	5	0	0.4926	9.3872	88.7449	20.6114	29.3156	266.691
BT4_20	Bocas del Toro	Changuinola	9.43413	-82.5197	2016	0	0	0	0	0	0.63913	9.21626	89.078	20.5008	29.1137	357.453
BT4_21	Bocas del Toro	Changuinola	9.43192	-82.5196	2016	0	0	0	0	0	0.70342	9.21626	89.078	20.5008	29.1137	357.453
BT4_22	Bocas del Toro	Changuinola	9.42888	-82.5198	2016	0	0	0	0	0	0.67079	9.21626	89.078	20.5008	29.1137	357.453
BT4_3	Bocas del Toro	Changuinola	9.47204	-82.5146	2016	1	0	0	4	0	0.47648	9.3872	88.7449	20.6114	29.3156	266.691
BT4_4	Bocas del Toro	Changuinola	9.47294	-82.5103	2016	1	0	0	9	0	0.56357	9.3872	88.7449	20.6114	29.3156	266.691
BT4_5	Bocas del Toro	Changuinola	9.4747	-82.5115	2016	0	0	0	0	0	0.53169	9.3872	88.7449	20.6114	29.3156	266.691
BT4_6	Bocas del Toro	Changuinola	9.47369	-82.5131	2016	0	0	0	0	0	0.57007	9.3872	88.7449	20.6114	29.3156	266.691
BT4_7	Bocas del Toro	Changuinola	9.47455	-82.5092	2016	1	0	0	1	0	0.56357	9.3872	88.7449	20.6114	29.3156	266.691
BT4_8	Bocas del Toro	Changuinola	9.47723	-82.5104	2016	1	0	0	1	0	0.6459	9.3872	88.7449	20.6114	29.3156	266.691
BT4_9	Bocas del Toro	Changuinola	9.46632	-82.5182	2016	0	0	0	0	0	0.68622	9.21626	89.078	20.5008	29.1137	357.453
CH1_1	Chiriquí	San Vincente	8.59778	-82.6442	2016	0	1	0	0	14	0.61048	11.7653	86.8961	19.3501	28.2597	129.476
CH1_10	Chiriquí	San Vincente	8.59611	-82.6356	2016	0	1	0	0	33	0.6155	11.7653	86.8961	19.3501	28.2597	129.476
CH1_11	Chiriquí	San Vincente	8.6	-82.6344	2016	0	1	0	0	8	0.61384	11.7653	86.8961	19.3501	28.2597	129.476
CH1_12	Chiriquí	San Vincente	8.60222	-82.6366	2016	0	1	0	0	4	0.58944	11.7653	86.8961	19.3501	28.2597	129.476
CH1_13	Chiriquí	San Vincente	8.60694	-82.6319	2016	0	0	0	0	0	0.5516	11.7653	86.8961	19.3501	28.2597	129.476
CH1_2	Chiriquí	San Vincente	8.59583	-82.6364	2016	0	1	0	0	24	0.6155	11.7653	86.8961	19.3501	28.2597	129.476
CH1_3	Chiriquí	San Vincente	8.58417	-82.6372	2016	0	1	0	0	1	0.60597	11.7653	86.8961	19.3501	28.2597	129.476
CH1_4	Chiriquí	San Vincente	8.58611	-82.6369	2016	0	0	0	0	0	0.63931	11.7653	86.8961	19.3501	28.2597	129.476
CH1_5	Chiriquí	San Vincente	8.59444	-82.6272	2016	0	1	0	0	21	0.59167	11.7653	86.8961	19.3501	28.2597	129.476
CH1_6	Chiriquí	San Vincente	8.57583	-82.6361	2016	0	1	0	0	18	0.58756	11.7653	86.8961	19.3501	28.2597	129.476
CH1_7	Chiriquí	San Vincente	8.57861	-82.6381	2016	0	1	0	0	3	0.6127	11.7653	86.8961	19.3501	28.2597	129.476
CH1_8	Chiriquí	San Vincente	8.58863	-82.6367	2016	0	1	0	0	7	0.5823	11.7653	86.8961	19.3501	28.2597	129.476
CH1_9	Chiriquí	San Vincente	8.59417	-82.6361	2016	0	1	0	0	1	0.60007	11.7653	86.8961	19.3501	28.2597	129.476
CH2_1	Chiriquí	Bongo Abajo	8.57639	-82.6167	2016	0	0	0	0	0	0.63126	11.7653	86.8961	19.3501	28.2597	129.476
CH2_2	Chiriquí	Bongo Abajo	8.57472	-82.6181	2016	0	0	0	0	0	0.65114	11.7653	86.8961	19.3501	28.2597	129.476
CH2_3	Chiriquí	Bongo Abajo	8.57361	-82.6178	2016	0	1	0	0	9	0.65361	11.7653	86.8961	19.3501	28.2597	129.476
CH2_4	Chiriquí	Bongo Abajo	8.57306	-82.6178	2016	0	0	0	0	0	0.6488	11.7653	86.8961	19.3501	28.2597	129.476
CH2_5	Chiriquí	Bongo Abajo	8.56917	-82.615	2016	0	1	0	0	5	0.6247	11.7653	86.8961	19.3501	28.2597	129.476
CH2_6	Chiriquí	Bongo Abajo	8.56833	-82.6136	2016	0	0	0	0	0	0.61581	11.7653	86.8961	19.3501	28.2597	129.476
CH2_7	Chiriquí	Bongo Abajo	8.56694	-82.6122	2016	0	1	0	0	3	0.60343	11.3406	86.6071	20.1248	29.0699	342.635
CH2_8	Chiriquí	Bongo Abajo	8.56583	-82.6125	2016	0	1	0	0	5	0.64235	11.3406	86.6071	20.1248	29.0699	342.635
CH2_9	Chiriquí	Bongo Abajo	8.63167	-82.6125	2016	0	1	0	0	2	0.51098	11.9839	87.0655	18.5724	27.3964	205.896
CH3_1	Chiriquí	Volcán	8.7825	-82.6419	2016	0	0	0	0	0	0.37287	12.3354	86.9836	16.0306	23.9626	214.028
CH3_10	Chiriquí	Volcán	8.77722	-82.65	2016	0	0	0	0	0	0.41576	12.2887	87.5187	16.7547	24.8512	84.6511
CH3_11	Chiriquí	Volcán	8.77278	-82.6486	2016	0	0	0	0	0	0.41869	12.3354	86.9836	16.0306	23.9626	214.028
CH3_12	Chiriquí	Volcán	8.77917	-82.6437	2016	0	0	0	0	0	0.36811	12.3354	86.9836	16.0306	23.9626	214.028
CH3_13	Chiriquí	Volcán	8.77528	-82.6478	2016	0	0	0	0	0	0.40218	12.3354	86.9836	16.0306	23.9626	214.028
CH3_2	Chiriquí	Volcán	8.78861	-82.6494	2016	0	1	0	0	24	0.38356	12.2887	87.5187	16.7547	24.8512	84.6511
CH3_3	Chiriquí	Volcán	8.78472	-82.6475	2016	0	0	0	0	0	0.38097	12.3354	86.9836	16.0306	23.9626	214.028
CH3_4	Chiriquí	Volcán	8.78694	-82.6475	2016	0	1	0	0	18	0.38115	12.3354	86.9836	16.0306	23.9626	214.028
CH3_5	Chiriquí	Volcán	8.78306	-82.6525	2016	0	1	0	0	14	0.43076	12.2887	87.5187	16.7547	24.8512	84.6511
CH3_6	Chiriquí	Volcán	8.78972	-82.6436	2016	0	0	0	0	0	0.4124	12.3354	86.9836	16.0306	23.9626	214.028
CH3_7	Chiriquí	Volcán	8.7825	-82.6517	2016	0	0	0	0	0	0.43076	12.2887	87.5187	16.7547	24.8512	84.6511
CH3_8	Chiriquí	Volcán	8.77917	-82.6547	2016	0	0	0	0	0	0.48093	12.2887	87.5187	16.7547	24.8512	84.6511
CH3_9	Chiriquí	Volcán	8.78306	-82.645	2016	0	1	0	0	7	0.4056	12.3354	86.9836	16.0306	23.9626	214.028
CH4_1	Chiriquí	Cerro Punta	8.86861	-82.56	2016	0	0	0	0	0	0.54499	10.5016	85.8927	14.5853	23.0267	180.379
CH4_10	Chiriquí	Cerro Punta	8.86944	-82.5664	2016	0	0	0	0	0	0.54464	10.5016	85.8927	14.5853	23.0267	180.379
CH4_11	Chiriquí	Cerro Punta	8.86917	-82.5675	2016	0	0	0	0	0	0.55796	10.5016	85.8927	14.5853	23.0267	180.379
CH4_2	Chiriquí	Cerro Punta	8.86639	-82.5592	2016	0	0	0	0	0	0.56532	9.72171	85.4617	11.9869	20.2874	154.454
CH4_3	Chiriquí	Cerro Punta	8.86722	-82.5587	2016	0	0	0	0	0	0.54071	9.72171	85.4617	11.9869	20.2874	154.454
CH4_4	Chiriquí	Cerro Punta	8.86861	-82.5603	2016	0	0	0	0	0	0.54499	10.5016	85.8927	14.5853	23.0267	180.379
CH4_5	Chiriquí	Cerro Punta	8.86889	-82.5603	2016	0	0	0	0	0	0.54499	10.5016	85.8927	14.5853	23.0267	180.379
CH4_6	Chiriquí	Cerro Punta	8.86917	-82.5606	2016	0	0	0	0	0	0.56587	10.5016	85.8927	14.5853	23.0267	180.379
CH4_7	Chiriquí	Cerro Punta	8.86972	-82.5614	2016	0	0	0	0	0	0.56587	10.5016	85.8927	14.5853	23.0267	180.379
CH4_8	Chiriquí	Cerro Punta	8.86044	-82.5625	2016	0	0	0	0	0	0.59308	9.72171	85.4617	11.9869	20.2874	154.454
CH4_9	Chiriquí	Cerro Punta	8.86917	-82.5642	2016	0	0	0	0	0	0.53264	10.5016	85.8927	14.5853	23.0267	180.379
CH5_1	Chiriquí	Gualaca	8.53691	-82.2983	2016	0	0	0	0	0	0.61082	15.1054	88.1674	21.844	31.0832	341.664
CH5_10	Chiriquí	Gualaca	8.53895	-82.2983	2016	0	1	0	0	2	0.68619	15.1054	88.1674	21.844	31.0832	341.664
CH5_11	Chiriquí	Gualaca	8.53684	-82.3041	2016	0	0	0	0	0	0.71557	13.7976	89.1994	22.0687	31.4038	298.367
CH5_12	Chiriquí	Gualaca	8.53658	-82.3015	2016	0	0	0	0	0	0.6124	13.7976	89.1994	22.0687	31.4038	298.367
CH5_13	Chiriquí	Gualaca	8.53307	-82.302	2016	0	0	0	0	0	0.63954	13.7976	89.1994	22.0687	31.4038	298.367
CH5_14	Chiriquí	Gualaca	8.52971	-82.3031	2016	0	0	0	0	0	0.69346	13.7976	89.1994	22.0687	31.4038	298.367
CH5_15	Chiriquí	Gualaca	8.52889	-82.3011	2016	0	1	0	0	1	0.67036	13.7976	89.1994	22.0687	31.4038	298.367
CH5_16	Chiriquí	Gualaca	8.52618	-82.3007	2016	0	0	0	0	0	0.66761	13.7976	89.1994	22.0687	31.4038	298.367
CH5_17	Chiriquí	Gualaca	8.52426	-82.2996	2016	0	0	0	0	0	0.66387	13.7976	89.1994	22.0687	31.4038	298.367
CH5_18	Chiriquí	Gualaca	8.52509	-82.2977	2016	0	1	0	0	1	0.65084	15.1054	88.1674	21.844	31.0832	341.664
CH5_19	Chiriquí	Gualaca	8.52754	-82.2987	2016	0	0	0	0	0	0.63601	15.1054	88.1674	21.844	31.0832	341.664
CH5_2	Chiriquí	Gualaca	8.53505	-82.2984	2016	0	0	0	0	0	0.59207	15.1054	88.1674	21.844	31.0832	341.664
CH5_20	Chiriquí	Gualaca	8.53001	-82.2987	2016	0	0	0	0	0	0.58526	15.1054	88.1674	21.844	31.0832	341.664
CH5_3	Chiriquí	Gualaca	8.53362	-82.2979	2016	0	0	0	0	0	0.57348	15.1054	88.1674	21.844	31.0832	341.664
CH5_4	Chiriquí	Gualaca	8.53174	-82.2962	2016	0	1	0	0	18	0.59872	15.1054	88.1674	21.844	31.0832	341.664
CH5_5	Chiriquí	Gualaca	8.52857	-82.2967	2016	0	0	0	0	0	0.64088	15.1054	88.1674	21.844	31.0832	341.664
CH5_6	Chiriquí	Gualaca	8.53117	-82.2975	2016	0	0	0	0	0	0.57348	15.1054	88.1674	21.844	31.0832	341.664
CH5_7	Chiriquí	Gualaca	8.53147	-82.3001	2016	0	0	0	0	0	0.61439	13.7976	89.1994	22.0687	31.4038	298.367
CH5_8	Chiriquí	Gualaca	8.53433	-82.3003	2016	0	0	0	0	0	0.57026	13.7976	89.1994	22.0687	31.4038	298.367
CH5_9	Chiriquí	Gualaca	8.53638	-82.3001	2016	0	1	0	0	4	0.6124	13.7976	89.1994	22.0687	31.4038	298.367
CH6_1	Chiriquí	Paso Canoas	8.53451	-82.8371	2016	0	0	0	0	0	0.44681	10.7037	87.9392	20.7873	29.9285	271.443
CH6_10	Chiriquí	Paso Canoas	8.54198	-82.8391	2016	0	1	0	0	4	0.6011	10.7037	87.9392	20.7873	29.9285	271.443
CH6_11	Chiriquí	Paso Canoas	8.54339	-82.8389	2016	0	0	0	0	0	0.59855	10.7037	87.9392	20.7873	29.9285	271.443
CH6_12	Chiriquí	Paso Canoas	8.53864	-82.8393	2016	0	1	0	0	2	0.50315	10.7037	87.9392	20.7873	29.9285	271.443
CH6_13	Chiriquí	Paso Canoas	8.53164	-82.837	2016	0	1	0	0	5	0.50255	10.7037	87.9392	20.7873	29.9285	271.443
CH6_14	Chiriquí	Paso Canoas	8.53069	-82.8366	2016	0	1	0	0	1	0.56721	10.7037	87.9392	20.7873	29.9285	271.443
CH6_15	Chiriquí	Paso Canoas	8.52982	-82.8365	2016	0	0	0	0	0	0.57078	10.7037	87.9392	20.7873	29.9285	271.443
CH6_16	Chiriquí	Paso Canoas	8.52621	-82.8348	2016	0	0	0	0	0	0.59671	10.7037	87.9392	20.7873	29.9285	271.443
CH6_17	Chiriquí	Paso Canoas	8.5242	-82.8329	2016	0	0	0	0	0	0.61098	10.7037	87.9392	20.7873	29.9285	271.443
CH6_18	Chiriquí	Paso Canoas	8.52477	-82.8338	2016	0	0	0	0	0	0.62623	10.7037	87.9392	20.7873	29.9285	271.443
CH6_19	Chiriquí	Paso Canoas	8.53765	-82.8378	2016	0	0	0	0	0	0.50312	10.7037	87.9392	20.7873	29.9285	271.443
CH6_2	Chiriquí	Paso Canoas	8.5356	-82.8374	2016	0	0	0	0	0	0.47194	10.7037	87.9392	20.7873	29.9285	271.443
CH6_20	Chiriquí	Paso Canoas	8.54917	-82.8375	2016	0	0	0	0	0	0.62647	10.7037	87.9392	20.7873	29.9285	271.443
CH6_3	Chiriquí	Paso Canoas	8.53659	-82.8369	2016	0	0	0	0	0	0.48921	10.7037	87.9392	20.7873	29.9285	271.443
CH6_4	Chiriquí	Paso Canoas	8.53606	-82.8351	2016	0	0	0	0	0	0.59381	10.7037	87.9392	20.7873	29.9285	271.443
CH6_5	Chiriquí	Paso Canoas	8.5375	-82.8351	2016	0	0	0	0	0	0.59118	10.7037	87.9392	20.7873	29.9285	271.443
CH6_6	Chiriquí	Paso Canoas	8.53791	-82.8371	2016	1	0	0	18	0	0.58041	10.7037	87.9392	20.7873	29.9285	271.443
CH6_7	Chiriquí	Paso Canoas	8.53871	-82.8377	2016	0	0	0	0	0	0.5107	10.7037	87.9392	20.7873	29.9285	271.443
CH6_8	Chiriquí	Paso Canoas	8.53863	-82.8366	2016	0	0	0	0	0	0.59181	10.7037	87.9392	20.7873	29.9285	271.443
CH6_9	Chiriquí	Paso Canoas	8.53935	-82.8389	2016	0	0	0	0	0	0.5107	10.7037	87.9392	20.7873	29.9285	271.443
CH7_1	Chiriquí	David	8.42182	-82.4261	2016	0	0	0	0	0	0.43423	11.2347	85.5268	22.2174	31.1022	575.939
CH7_10	Chiriquí	David	8.42427	-82.4254	2016	1	0	0	4	0	0.34653	11.2347	85.5268	22.2174	31.1022	575.939
CH7_11	Chiriquí	David	8.42429	-82.4229	2016	0	0	0	0	0	0.40606	11.2347	85.5268	22.2174	31.1022	575.939
CH7_12	Chiriquí	David	8.42485	-82.4199	2016	0	1	0	0	6	0.50896	11.2347	85.5268	22.2174	31.1022	575.939
CH7_13	Chiriquí	David	8.42218	-82.4201	2016	0	0	0	0	0	0.4276	11.2347	85.5268	22.2174	31.1022	575.939
CH7_14	Chiriquí	David	8.41989	-82.4212	2016	0	0	0	0	0	0.42159	11.2347	85.5268	22.2174	31.1022	575.939
CH7_15	Chiriquí	David	8.41874	-82.4233	2016	1	0	0	13	0	0.43242	11.2347	85.5268	22.2174	31.1022	575.939
CH7_16	Chiriquí	David	8.41643	-82.4227	2016	0	1	0	0	1	0.49039	10.6003	84.4997	23.1072	31.9651	2248.84
CH7_17	Chiriquí	David	8.41771	-82.4213	2016	0	1	0	0	1	0.41018	10.6003	84.4997	23.1072	31.9651	2248.84
CH7_18	Chiriquí	David	8.41619	-82.4198	2016	0	0	0	0	0	0.4583	10.6003	84.4997	23.1072	31.9651	2248.84
CH7_19	Chiriquí	David	8.41821	-82.4181	2016	0	1	0	0	1	0.40459	11.2347	85.5268	22.2174	31.1022	575.939
CH7_2	Chiriquí	David	8.42024	-82.4259	2016	0	0	0	0	0	0.45582	11.2347	85.5268	22.2174	31.1022	575.939
CH7_20	Chiriquí	David	8.42032	-82.4195	2016	0	1	0	0	1	0.39899	11.2347	85.5268	22.2174	31.1022	575.939
CH7_3	Chiriquí	David	8.418	-82.4269	2016	0	0	0	0	0	0.43713	10.6003	84.4997	23.1072	31.9651	2248.84
CH7_4	Chiriquí	David	8.41569	-82.4272	2016	1	0	0	1	0	0.47987	10.6003	84.4997	23.1072	31.9651	2248.84
CH7_5	Chiriquí	David	8.41253	-82.4268	2016	0	0	0	0	0	0.49251	10.6003	84.4997	23.1072	31.9651	2248.84
CH7_6	Chiriquí	David	8.4115	-82.4292	2016	0	0	0	0	0	0.4677	10.6003	84.4997	23.1072	31.9651	2248.84
CH7_7	Chiriquí	David	8.41515	-82.4293	2016	0	0	0	0	0	0.45633	10.6003	84.4997	23.1072	31.9651	2248.84
CH7_8	Chiriquí	David	8.41849	-82.4297	2016	0	0	0	0	0	0.44344	11.2347	85.5268	22.2174	31.1022	575.939
CH7_9	Chiriquí	David	8.42098	-82.4284	2016	1	0	0	1	0	0.40894	11.2347	85.5268	22.2174	31.1022	575.939
CL1_1	Coclé	El Copé	8.62065	-80.5795	2016	1	1	1	1	2	0.60972	10.604	87.4282	22.3523	28.7226	131.275
CL1_10	Coclé	El Copé	8.61979	-80.5842	2016	0	0	0	0	0	0.68441	10.604	87.4282	22.3523	28.7226	131.275
CL1_11	Coclé	El Copé	8.62126	-80.5886	2016	0	0	0	0	0	0.6362	10.604	87.4282	22.3523	28.7226	131.275
CL1_12	Coclé	El Copé	8.621	-80.59	2016	0	0	0	0	0	0.64133	10.604	87.4282	22.3523	28.7226	131.275
CL1_13	Coclé	El Copé	8.61803	-80.5894	2016	0	0	0	0	0	0.65145	10.604	87.4282	22.3523	28.7226	131.275
CL1_14	Coclé	El Copé	8.62024	-80.59	2016	0	0	0	0	0	0.64665	10.604	87.4282	22.3523	28.7226	131.275
CL1_15	Coclé	El Copé	8.61813	-80.5815	2016	1	1	1	1	5	0.63904	10.604	87.4282	22.3523	28.7226	131.275
CL1_16	Coclé	El Copé	8.61891	-80.5797	2016	0	0	0	0	0	0.62597	10.604	87.4282	22.3523	28.7226	131.275
CL1_17	Coclé	El Copé	8.61877	-80.5793	2016	0	0	0	0	0	0.62597	10.604	87.4282	22.3523	28.7226	131.275
CL1_18	Coclé	El Copé	8.61948	-80.5776	2016	0	1	0	0	1	0.62581	10.604	87.4282	22.3523	28.7226	131.275
CL1_19	Coclé	El Copé	8.61943	-80.5767	2016	1	0	0	1	0	0.69288	10.604	87.4282	22.3523	28.7226	131.275
CL1_2	Coclé	El Copé	8.62123	-80.5797	2016	0	1	0	0	1	0.64094	10.604	87.4282	22.3523	28.7226	131.275
CL1_20	Coclé	El Copé	8.62061	-80.5761	2016	0	1	0	0	1	0.69288	10.604	87.4282	22.3523	28.7226	131.275
CL1_3	Coclé	El Copé	8.62352	-80.58	2016	0	1	0	0	1	0.69964	10.604	87.4282	22.3523	28.7226	131.275
CL1_4	Coclé	El Copé	8.62468	-80.5809	2016	0	1	0	0	1	0.69964	10.604	87.4282	22.3523	28.7226	131.275
CL1_5	Coclé	El Copé	8.62148	-80.579	2016	0	0	0	0	0	0.64094	10.604	87.4282	22.3523	28.7226	131.275
CL1_6	Coclé	El Copé	8.61866	-80.5806	2016	0	0	0	0	0	0.62597	10.604	87.4282	22.3523	28.7226	131.275
CL1_7	Coclé	El Copé	8.61894	-80.5816	2016	0	0	0	0	0	0.63904	10.604	87.4282	22.3523	28.7226	131.275
CL1_8	Coclé	El Copé	8.61941	-80.5827	2016	0	0	0	0	0	0.66432	10.604	87.4282	22.3523	28.7226	131.275
CL1_9	Coclé	El Copé	8.61904	-80.5823	2016	1	0	0	1	0	0.65081	10.604	87.4282	22.3523	28.7226	131.275
CN1_1	Colón	Miguel De La Borda	9.15222	-80.3064	2016	1	0	0	2	0	0.61834	11.829	86.9099	23.1346	30.2086	171.185
CN1_10	Colón	Miguel De La Borda	9.15389	-80.3056	2016	1	0	0	3	0	0.57742	11.829	86.9099	23.1346	30.2086	171.185
CN1_11	Colón	Miguel De La Borda	9.15472	-80.305	2016	0	0	0	0	0	0.27599	11.829	86.9099	23.1346	30.2086	171.185
CN1_12	Colón	Miguel De La Borda	9.15444	-80.3042	2016	0	0	0	0	0	0.31404	11.829	86.9099	23.1346	30.2086	171.185
CN1_13	Colón	Miguel De La Borda	9.15528	-80.3008	2016	0	0	0	0	0	0.30205	11.829	86.9099	23.1346	30.2086	171.185
CN1_14	Colón	Miguel De La Borda	9.155	-80.3017	2016	0	0	0	0	0	0.30205	11.829	86.9099	23.1346	30.2086	171.185
CN1_15	Colón	Miguel De La Borda	9.155	-80.3031	2016	0	0	0	0	0	0.31404	11.829	86.9099	23.1346	30.2086	171.185
CN1_16	Colón	Miguel De La Borda	9.15528	-80.3044	2016	0	0	0	0	0	0.31295	11.829	86.9099	23.1346	30.2086	171.185
CN1_2	Colón	Miguel De La Borda	9.15194	-80.3064	2016	0	0	0	0	0	0.61834	11.829	86.9099	23.1346	30.2086	171.185
CN1_3	Colón	Miguel De La Borda	9.15278	-80.3064	2016	1	0	0	16	0	0.54002	11.829	86.9099	23.1346	30.2086	171.185
CN1_4	Colón	Miguel De La Borda	9.15278	-80.3058	2016	0	0	0	0	0	0.54002	11.829	86.9099	23.1346	30.2086	171.185
CN1_5	Colón	Miguel De La Borda	9.15222	-80.3056	2016	0	0	0	0	0	0.66407	11.829	86.9099	23.1346	30.2086	171.185
CN1_6	Colón	Miguel De La Borda	9.15417	-80.3061	2016	0	0	0	0	0	0.54002	11.829	86.9099	23.1346	30.2086	171.185
CN1_7	Colón	Miguel De La Borda	9.1525	-80.305	2016	0	0	0	0	0	0.5834	11.829	86.9099	23.1346	30.2086	171.185
CN1_8	Colón	Miguel De La Borda	9.15278	-80.305	2016	0	0	0	0	0	0.5834	11.829	86.9099	23.1346	30.2086	171.185
CN1_9	Colón	Miguel De La Borda	9.15361	-80.3042	2016	0	0	0	0	0	0.66294	11.829	86.9099	23.1346	30.2086	171.185
CN2_1	Colón	Gobea	9.16722	-80.2547	2016	0	0	0	0	0	0.39038	12.0995	86.8936	23.4094	30.2317	219.463
CN2_2	Colón	Gobea	9.16778	-80.2547	2016	0	0	0	0	0	0.34807	12.0995	86.8936	23.4094	30.2317	219.463
CN2_6	Colón	Gobea	9.16778	-80.2506	2016	0	0	0	0	0	0.51244	12.0995	86.8936	23.4094	30.2317	219.463
CN2_7	Colón	Gobea	9.16778	-80.2519	2016	0	0	0	0	0	0.51244	12.0995	86.8936	23.4094	30.2317	219.463
CN2_8	Colón	Gobea	9.1675	-80.2531	2016	0	0	0	0	0	0.47807	12.0995	86.8936	23.4094	30.2317	219.463
CN3_1	Colón	Portobelo	7.76694	-80.2728	2016	0	0	0	0	0	0.34393	7.5107	87.2295	22.4154	31.425	716.493
CN3_10	Colón	Portobelo	9.55333	-79.6567	2016	0	0	0	0	0	0.37357	10.1019	86.1679	23.0506	30.4402	268.696
CN3_11	Colón	Portobelo	9.55167	-79.6553	2016	0	0	0	0	0	0.50954	10.1019	86.1679	23.0506	30.4402	268.696
CN3_12	Colón	Portobelo	9.55278	-79.655	2016	0	0	0	0	0	0.34601	10.1019	86.1679	23.0506	30.4402	268.696
CN3_13	Colón	Portobelo	9.55389	-79.6514	2016	0	0	0	0	0	0.4657	10.1019	86.1679	23.0506	30.4402	268.696
CN3_14	Colón	Portobelo	9.55472	-79.6508	2016	0	0	0	0	0	0.52995	10.1019	86.1679	23.0506	30.4402	268.696
CN3_15	Colón	Portobelo	9.55306	-79.65	2016	0	0	0	0	0	0.58308	10.1019	86.1679	23.0506	30.4402	268.696
CN3_2	Colón	Portobelo	9.55583	-79.6519	2016	0	0	0	0	0	0.27537	10.1019	86.1679	23.0506	30.4402	268.696
CN3_3	Colón	Portobelo	9.55472	-79.6514	2016	0	0	0	0	0	0.27537	10.1019	86.1679	23.0506	30.4402	268.696
CN3_4	Colón	Portobelo	9.55444	-79.6531	2016	0	0	0	0	0	0.19169	10.1019	86.1679	23.0506	30.4402	268.696
CN3_5	Colón	Portobelo	9.55472	-79.6539	2016	0	0	0	0	0	0.19169	10.1019	86.1679	23.0506	30.4402	268.696
CN3_6	Colón	Portobelo	9.55444	-79.655	2016	1	0	0	4	0	0.15306	10.1019	86.1679	23.0506	30.4402	268.696
CN3_7	Colón	Portobelo	9.55583	-79.655	2016	1	0	0	1	0	0.19169	10.1019	86.1679	23.0506	30.4402	268.696
CN3_8	Colón	Portobelo	9.55389	-79.6586	2016	0	0	0	0	0	0.37357	10.1019	86.1679	23.0506	30.4402	268.696
CN3_9	Colón	Portobelo	9.55361	-79.6575	2016	1	0	0	1	0	0.37357	10.1019	86.1679	23.0506	30.4402	268.696
CN4_1	Colón	Nuevo Tonosí	9.55111	-79.6378	2016	0	0	0	0	0	0.62241	10.0547	86.3758	22.9552	30.33	271.621
CN4_2	Colón	Nuevo Tonosí	9.55278	-79.6397	2016	0	0	0	0	0	0.63555	10.0547	86.3758	22.9552	30.33	271.621
CN4_3	Colón	Nuevo Tonosí	9.5525	-79.6425	2016	0	0	0	0	0	0.63334	10.0547	86.3758	22.9552	30.33	271.621
CN4_4	Colón	Nuevo Tonosí	9.55194	-79.6656	2016	0	0	0	0	0	0.03753	10.1019	86.1679	23.0506	30.4402	268.696
CN4_5	Colón	Nuevo Tonosí	9.54833	-79.67	2016	0	0	0	0	0	-0.04375	10.1019	86.1679	23.0506	30.4402	268.696
CN5_1	Colón	Sabanitas	9.35444	-79.8022	2016	0	0	0	0	0	0.50493	10.1932	84.7078	23.9116	31.0168	1477.91
CN5_10	Colón	Sabanitas	9.34694	-79.8006	2016	0	1	0	0	4	0.47254	10.1932	84.7078	23.9116	31.0168	1477.91
CN5_11	Colón	Sabanitas	9.34833	-79.8008	2016	0	0	0	0	0	0.41662	10.1932	84.7078	23.9116	31.0168	1477.91
CN5_12	Colón	Sabanitas	9.35444	-79.81	2016	1	0	0	1	0	0.48006	10.1932	84.7078	23.9116	31.0168	1477.91
CN5_13	Colón	Sabanitas	9.35361	-79.8086	2016	1	0	0	1	0	0.33854	10.1932	84.7078	23.9116	31.0168	1477.91
CN5_14	Colón	Sabanitas	9.3525	-79.8053	2016	0	0	0	0	0	0.28642	10.1932	84.7078	23.9116	31.0168	1477.91
CN5_15	Colón	Sabanitas	9.35417	-79.8078	2016	1	0	0	3	0	0.36154	10.1932	84.7078	23.9116	31.0168	1477.91
CN5_16	Colón	Sabanitas	9.35528	-79.8092	2016	1	0	0	5	0	0.36154	10.1932	84.7078	23.9116	31.0168	1477.91
CN5_17	Colón	Sabanitas	9.35639	-79.8067	2016	1	0	0	2	0	0.36792	10.1932	84.7078	23.9116	31.0168	1477.91
CN5_18	Colón	Sabanitas	9.35194	-79.8067	2016	1	0	0	8	0	0.34976	10.1932	84.7078	23.9116	31.0168	1477.91
CN5_19	Colón	Sabanitas	9.35	-79.8081	2016	0	0	0	0	0	0.33895	10.1932	84.7078	23.9116	31.0168	1477.91
CN5_2	Colón	Sabanitas	9.35417	-79.8017	2016	1	0	0	2	0	0.50493	10.1932	84.7078	23.9116	31.0168	1477.91
CN5_20	Colón	Sabanitas	9.34944	-79.8078	2016	0	1	0	0	1	0.33895	10.1932	84.7078	23.9116	31.0168	1477.91
CN5_3	Colón	Sabanitas	9.35389	-79.8014	2016	1	1	1	20	7	0.50493	10.1932	84.7078	23.9116	31.0168	1477.91
CN5_4	Colón	Sabanitas	9.3525	-79.8025	2016	1	0	0	2	0	0.36041	10.1932	84.7078	23.9116	31.0168	1477.91
CN5_5	Colón	Sabanitas	9.35167	-79.8008	2016	1	0	0	3	0	0.29536	10.1932	84.7078	23.9116	31.0168	1477.91
CN5_6	Colón	Sabanitas	9.35083	-79.7983	2016	0	1	0	0	4	0.34227	10.2281	85.1226	23.3975	30.9774	647.753
CN5_7	Colón	Sabanitas	9.35167	-79.7975	2016	0	1	0	0	3	0.44105	10.2281	85.1226	23.3975	30.9774	647.753
CN5_8	Colón	Sabanitas	9.35028	-79.7975	2016	0	0	0	0	0	0.36125	10.2281	85.1226	23.3975	30.9774	647.753
CN5_9	Colón	Sabanitas	9.35028	-79.7989	2016	1	1	1	1	4	0.34227	10.2281	85.1226	23.3975	30.9774	647.753
CN6_1	Colón	Gamboa	9.11867	-79.6959	2016	0	0	0	0	0	0.63453	10.0925	84.0264	23.0866	30.7765	792.88
CN6_2	Colón	Gamboa	9.11967	-79.6993	2016	0	0	0	0	0	0.59384	10.0925	84.0264	23.0866	30.7765	792.88
CN6_3	Colón	Gamboa	9.11967	-79.6993	2016	0	0	0	0	0	0.59384	10.0925	84.0264	23.0866	30.7765	792.88
CN6_4	Colón	Gamboa	9.11967	-79.6993	2016	0	0	0	0	0	0.59384	10.0925	84.0264	23.0866	30.7765	792.88
CN6_5	Colón	Gamboa	9.11867	-79.6959	2016	0	0	0	0	0	0.63453	10.0925	84.0264	23.0866	30.7765	792.88
CN6_6	Colón	Gamboa	9.11867	-79.6959	2016	0	0	0	0	0	0.63453	10.0925	84.0264	23.0866	30.7765	792.88
CN6_7	Colón	Gamboa	9.11867	-79.6959	2016	0	0	0	0	0	0.63453	10.0925	84.0264	23.0866	30.7765	792.88
CN6_8	Colón	Gamboa	9.11786	-79.6961	2016	0	0	0	0	0	0.6364	10.2162	83.1054	23.1993	30.8181	778.757
CN6_9	Colón	Gamboa	9.11867	-79.6959	2016	0	0	0	0	0	0.63453	10.0925	84.0264	23.0866	30.7765	792.88
CN6_10	Colón	Gamboa	9.11867	-79.6959	2016	0	1	0	0	1	0.63453	10.0925	84.0264	23.0866	30.7765	792.88
CN6_11	Colón	Gamboa	9.11867	-79.6959	2016	0	0	0	0	0	0.63453	10.0925	84.0264	23.0866	30.7765	792.88
CN6_12	Colón	Gamboa	9.11867	-79.6959	2016	0	0	0	0	0	0.63453	10.0925	84.0264	23.0866	30.7765	792.88
CN6_13	Colón	Gamboa	9.11867	-79.6959	2016	0	0	0	0	0	0.63453	10.0925	84.0264	23.0866	30.7765	792.88
CN6_15	Colón	Gamboa	9.11742	-79.6934	2016	0	0	0	0	0	0.59896	10.2162	83.1054	23.1993	30.8181	778.757
CN6_16	Colón	Gamboa	9.11978	-79.6934	2016	0	0	0	0	0	0.63264	10.0925	84.0264	23.0866	30.7765	792.88
CN6_17	Colón	Gamboa	9.118	-79.6963	2016	0	0	0	0	0	0.6364	10.2162	83.1054	23.1993	30.8181	778.757
CN6_18	Colón	Gamboa	9.11844	-79.696	2016	0	0	0	0	0	0.6364	10.0925	84.0264	23.0866	30.7765	792.88
CN6_19	Colón	Gamboa	9.11686	-79.6982	2016	0	0	0	0	0	0.6029	10.2162	83.1054	23.1993	30.8181	778.757
CN6_20	Colón	Gamboa	9.11953	-79.6994	2016	0	0	0	0	0	0.59384	9.94371	84.5553	22.9863	30.7014	280.349
CN6_21	Colón	Gamboa	9.11867	-79.6959	2016	0	0	0	0	0	0.63453	10.0925	84.0264	23.0866	30.7765	792.88
CN6_22	Colón	Gamboa	9.11967	-79.6993	2016	0	0	0	0	0	0.59384	10.0925	84.0264	23.0866	30.7765	792.88
CN6_23	Colón	Gamboa	9.11967	-79.6993	2016	0	0	0	0	0	0.59384	10.0925	84.0264	23.0866	30.7765	792.88
CN6_24	Colón	Gamboa	9.11967	-79.6993	2016	0	0	0	0	0	0.59384	10.0925	84.0264	23.0866	30.7765	792.88
CN6_25	Colón	Gamboa	9.11867	-79.6959	2016	0	0	0	0	0	0.63453	10.0925	84.0264	23.0866	30.7765	792.88
CN6_26	Colón	Gamboa	9.11867	-79.6959	2016	0	0	0	0	0	0.63453	10.0925	84.0264	23.0866	30.7765	792.88
CN6_27	Colón	Gamboa	9.11867	-79.6959	2016	0	0	0	0	0	0.63453	10.0925	84.0264	23.0866	30.7765	792.88
CN6_28	Colón	Gamboa	9.11786	-79.6961	2016	0	0	0	0	0	0.6364	10.2162	83.1054	23.1993	30.8181	778.757
CN6_29	Colón	Gamboa	9.11867	-79.6959	2016	0	0	0	0	0	0.63453	10.0925	84.0264	23.0866	30.7765	792.88
CN6_30	Colón	Gamboa	9.11867	-79.6959	2016	0	0	0	0	0	0.63453	10.0925	84.0264	23.0866	30.7765	792.88
CN6_31	Colón	Gamboa	9.11867	-79.6959	2016	0	0	0	0	0	0.63453	10.0925	84.0264	23.0866	30.7765	792.88
CN6_32	Colón	Gamboa	9.11867	-79.6959	2016	0	0	0	0	0	0.63453	10.0925	84.0264	23.0866	30.7765	792.88
CN6_33	Colón	Gamboa	9.11867	-79.6959	2016	0	0	0	0	0	0.63453	10.0925	84.0264	23.0866	30.7765	792.88
CN6_35	Colón	Gamboa	9.11742	-79.6934	2016	0	0	0	0	0	0.59896	10.2162	83.1054	23.1993	30.8181	778.757
CN6_36	Colón	Gamboa	9.11978	-79.6934	2016	0	0	0	0	0	0.63264	10.0925	84.0264	23.0866	30.7765	792.88
CN6_37	Colón	Gamboa	9.118	-79.6963	2016	0	0	0	0	0	0.6364	10.2162	83.1054	23.1993	30.8181	778.757
CN6_38	Colón	Gamboa	9.11844	-79.696	2016	0	0	0	0	0	0.6364	10.0925	84.0264	23.0866	30.7765	792.88
CN6_39	Colón	Gamboa	9.11686	-79.6982	2016	0	0	0	0	0	0.6029	10.2162	83.1054	23.1993	30.8181	778.757
CN6_40	Colón	Gamboa	9.11953	-79.6994	2016	0	0	0	0	0	0.59384	9.94371	84.5553	22.9863	30.7014	280.349
DA1_1	Darién	Yaviza	8.15444	-77.6917	2016	1	0	0	37	0	0.45762	7.73978	89.049	24.1056	32.739	148.713
DA1_10	Darién	Yaviza	8.1575	-77.6914	2016	1	0	0	17	0	0.50847	7.73978	89.049	24.1056	32.739	148.713
DA1_11	Darién	Yaviza	8.15917	-77.6911	2016	1	0	0	17	0	0.57282	7.73978	89.049	24.1056	32.739	148.713
DA1_12	Darién	Yaviza	8.15972	-77.6942	2016	1	0	0	21	0	0.62094	7.73978	89.049	24.1056	32.739	148.713
DA1_13	Darién	Yaviza	8.16028	-77.6919	2016	1	0	0	17	0	0.58347	7.73978	89.049	24.1056	32.739	148.713
DA1_14	Darién	Yaviza	8.16111	-77.6922	2016	1	0	0	29	0	0.62201	7.73978	89.049	24.1056	32.739	148.713
DA1_15	Darién	Yaviza	8.16083	-77.6919	2016	1	0	0	5	0	0.62201	7.73978	89.049	24.1056	32.739	148.713
DA1_16	Darién	Yaviza	8.16	-77.6917	2016	1	0	0	3	0	0.58347	7.73978	89.049	24.1056	32.739	148.713
DA1_17	Darién	Yaviza	8.15694	-77.6925	2016	1	0	0	1	0	0.50854	7.73978	89.049	24.1056	32.739	148.713
DA1_18	Darién	Yaviza	8.1575	-77.6931	2016	1	0	0	4	0	0.50854	7.73978	89.049	24.1056	32.739	148.713
DA1_19	Darién	Yaviza	8.15639	-77.6925	2016	1	0	0	35	0	0.50854	7.73978	89.049	24.1056	32.739	148.713
DA1_2	Darién	Yaviza	8.15556	-77.6908	2016	1	0	0	27	0	0.45501	7.73978	89.049	24.1056	32.739	148.713
DA1_20	Darién	Yaviza	8.15639	-77.6931	2016	1	0	0	12	0	0.50854	7.73978	89.049	24.1056	32.739	148.713
DA1_21	Darién	Yaviza	8.16528	-77.6983	2016	1	0	0	1	0	0.59573	7.73978	89.049	24.1056	32.739	148.713
DA1_22	Darién	Yaviza	8.16556	-77.6986	2016	1	0	0	1	0	0.59573	7.73978	89.049	24.1056	32.739	148.713
DA1_23	Darién	Yaviza	8.16339	-77.695	2016	1	0	0	1	0	0.6766	7.73978	89.049	24.1056	32.739	148.713
DA1_24	Darién	Yaviza	8.1675	-77.6937	2016	0	0	0	0	0	0.6091	7.73978	89.049	24.1056	32.739	148.713
DA1_25	Darién	Yaviza	8.16667	-77.6937	2016	0	0	0	0	0	0.63491	7.73978	89.049	24.1056	32.739	148.713
DA1_26	Darién	Yaviza	8.16556	-77.6972	2016	1	0	0	9	0	0.59573	7.73978	89.049	24.1056	32.739	148.713
DA1_27	Darién	Yaviza	8.16611	-77.6972	2016	0	0	0	0	0	0.59573	7.73978	89.049	24.1056	32.739	148.713
DA1_28	Darién	Yaviza	8.16583	-77.6981	2016	0	0	0	0	0	0.59573	7.73978	89.049	24.1056	32.739	148.713
DA1_29	Darién	Yaviza	8.16472	-77.6978	2016	0	0	0	0	0	0.63408	7.73978	89.049	24.1056	32.739	148.713
DA1_3	Darién	Yaviza	8.15611	-77.6914	2016	1	0	0	65	0	0.50847	7.73978	89.049	24.1056	32.739	148.713
DA1_30	Darién	Yaviza	8.16417	-77.6975	2016	0	0	0	0	0	0.63408	7.73978	89.049	24.1056	32.739	148.713
DA1_4	Darién	Yaviza	8.15528	-77.6914	2016	1	0	0	2	0	0.45501	7.73978	89.049	24.1056	32.739	148.713
DA1_5	Darién	Yaviza	8.155	-77.6922	2016	0	0	0	0	0	0.45762	7.73978	89.049	24.1056	32.739	148.713
DA1_6	Darién	Yaviza	8.15722	-77.6906	2016	1	0	0	8	0	0.57627	7.73978	89.049	24.1056	32.739	148.713
DA1_7	Darién	Yaviza	8.1575	-77.6914	2016	1	0	0	25	0	0.50847	7.73978	89.049	24.1056	32.739	148.713
DA1_8	Darién	Yaviza	8.15833	-77.6914	2016	1	0	0	77	0	0.50847	7.73978	89.049	24.1056	32.739	148.713
DA1_9	Darién	Yaviza	8.15778	-77.6919	2016	1	0	0	38	0	0.51011	7.73978	89.049	24.1056	32.739	148.713
DA2_1	Darién	Metetí	8.50972	-77.9806	2016	1	0	0	7	0	0.59581	7.2497	87.9432	22.6361	31.5979	210.53
DA2_10	Darién	Metetí	8.49917	-77.98	2016	1	0	0	30	0	0.49366	7.2497	87.9432	22.6361	31.5979	210.53
DA2_11	Darién	Metetí	8.4975	-77.9811	2016	1	0	0	46	0	0.49934	7.2497	87.9432	22.6361	31.5979	210.53
DA2_12	Darién	Metetí	8.49833	-77.9817	2016	0	0	0	0	0	0.50513	7.2497	87.9432	22.6361	31.5979	210.53
DA2_13	Darién	Metetí	8.4975	-77.9814	2016	1	0	0	2	0	0.49934	7.2497	87.9432	22.6361	31.5979	210.53
DA2_14	Darién	Metetí	8.49889	-77.9822	2016	0	0	0	0	0	0.50513	7.2497	87.9432	22.6361	31.5979	210.53
DA2_15	Darién	Metetí	8.49972	-77.9831	2016	0	0	0	0	0	0.50513	7.2497	87.9432	22.6361	31.5979	210.53
DA2_16	Darién	Metetí	8.50056	-77.9833	2016	0	0	0	0	0	0.56954	7.2497	87.9432	22.6361	31.5979	210.53
DA2_17	Darién	Metetí	8.50083	-77.9828	2016	0	0	0	0	0	0.57117	7.2497	87.9432	22.6361	31.5979	210.53
DA2_18	Darién	Metetí	8.49972	-77.9822	2016	0	0	0	0	0	0.50513	7.2497	87.9432	22.6361	31.5979	210.53
DA2_19	Darién	Metetí	8.50028	-77.9814	2016	0	0	0	0	0	0.47433	7.2497	87.9432	22.6361	31.5979	210.53
DA2_2	Darién	Metetí	8.15556	-77.6908	2016	1	0	0	14	0	0.45501	7.73978	89.049	24.1056	32.739	148.713
DA2_20	Darién	Metetí	8.495	-77.9817	2016	0	0	0	0	0	0.5647	7.2497	87.9432	22.6361	31.5979	210.53
DA2_21	Darién	Metetí	8.49444	-77.9811	2016	0	0	0	0	0	0.5647	7.2497	87.9432	22.6361	31.5979	210.53
DA2_22	Darién	Metetí	8.49389	-77.9803	2016	0	0	0	0	0	0.56858	7.2497	87.9432	22.6361	31.5979	210.53
DA2_23	Darién	Metetí	8.49306	-77.9803	2016	0	0	0	0	0	0.56858	7.2497	87.9432	22.6361	31.5979	210.53
DA2_24	Darién	Metetí	8.49361	-77.9814	2016	0	0	0	0	0	0.56858	7.2497	87.9432	22.6361	31.5979	210.53
DA2_25	Darién	Metetí	8.4925	-77.9819	2016	0	0	0	0	0	0.56528	7.2497	87.9432	22.6361	31.5979	210.53
DA2_3	Darién	Metetí	8.50222	-77.9806	2016	1	0	0	14	0	0.59597	7.2497	87.9432	22.6361	31.5979	210.53
DA2_4	Darién	Metetí	8.50139	-77.9797	2016	1	0	0	19	0	0.53844	7.2497	87.9432	22.6361	31.5979	210.53
DA2_5	Darién	Metetí	8.50167	-77.9783	2016	1	0	0	2	0	0.53844	7.2497	87.9432	22.6361	31.5979	210.53
DA2_6	Darién	Metetí	8.50222	-77.9775	2016	1	0	0	22	0	0.59143	7.2497	87.9432	22.6361	31.5979	210.53
DA2_7	Darién	Metetí	8.50194	-77.9778	2016	0	0	0	0	0	0.56223	7.2497	87.9432	22.6361	31.5979	210.53
DA2_8	Darién	Metetí	8.50139	-77.9786	2016	0	0	0	0	0	0.53844	7.2497	87.9432	22.6361	31.5979	210.53
DA2_9	Darién	Metetí	8.48444	-77.9792	2016	1	0	0	16	0	0.55017	7.2497	87.9432	22.6361	31.5979	210.53
DA3_1	Darién	Bijagual	8.45	-78.0014	2016	0	0	0	0	0	0.58246	7.36138	87.9286	22.6714	31.5748	101.843
DA3_2	Darién	Bijagual	8.45028	-78.0033	2016	0	0	0	0	0	0.60904	7.36138	87.9286	22.6714	31.5748	101.843
DA3_3	Darién	Bijagual	8.45028	-78.0031	2016	0	0	0	0	0	0.60904	7.36138	87.9286	22.6714	31.5748	101.843
DA3_4	Darién	Bijagual	8.45056	-78.0036	2016	0	0	0	0	0	0.60904	7.36138	87.9286	22.6714	31.5748	101.843
DA3_5	Darién	Bijagual	8.45056	-78.0011	2016	0	0	0	0	0	0.58858	7.36138	87.9286	22.6714	31.5748	101.843
DA3_6	Darién	Bijagual	8.45111	-78.0036	2016	0	0	0	0	0	0.59965	7.36138	87.9286	22.6714	31.5748	101.843
DA3_7	Darién	Bijagual	8.45083	-78.0042	2016	0	0	0	0	0	0.59725	7.36138	87.9286	22.6714	31.5748	101.843
DA3_8	Darién	Bijagual	8.45139	-78.0044	2016	0	0	0	0	0	0.59544	7.36138	87.9286	22.6714	31.5748	101.843
DA4_1	Darién	Bajo Iglesias	8.39778	-78.0086	2016	1	0	0	1	0	0.56602	7.44456	87.9754	22.7629	31.562	125.627
DA4_10	Darién	Bajo Iglesias	8.39583	-78.0136	2016	0	0	0	0	0	0.57432	7.44456	87.9754	22.7629	31.562	125.627
DA4_11	Darién	Bajo Iglesias	8.69369	-78.0114	2016	0	0	0	0	0	0.5706	6.7892	87.8682	22.3996	31.6577	192.862
DA4_12	Darién	Bajo Iglesias	8.39583	-78.0114	2016	1	0	0	45	0	0.56768	7.44456	87.9754	22.7629	31.562	125.627
DA4_13	Darién	Bajo Iglesias	8.39528	-78.0142	2016	0	0	0	0	0	0.57432	7.44456	87.9754	22.7629	31.562	125.627
DA4_14	Darién	Bajo Iglesias	8.39667	-78.0106	2016	1	0	0	5	0	0.55499	7.44456	87.9754	22.7629	31.562	125.627
DA4_15	Darién	Bajo Iglesias	8.39583	-78.0103	2016	0	0	0	0	0	0.56665	7.44456	87.9754	22.7629	31.562	125.627
DA4_2	Darién	Bajo Iglesias	8.39861	-78.0092	2016	1	0	0	9	0	0.56352	7.44456	87.9754	22.7629	31.562	125.627
DA4_3	Darién	Bajo Iglesias	8.39917	-78.0086	2016	0	0	0	0	0	0.56604	7.44456	87.9754	22.7629	31.562	125.627
DA4_4	Darién	Bajo Iglesias	8.40056	-78.0069	2016	1	0	0	15	0	0.59036	7.44456	87.9754	22.7629	31.562	125.627
DA4_5	Darién	Bajo Iglesias	8.39833	-78.0094	2016	1	0	0	13	0	0.57572	7.44456	87.9754	22.7629	31.562	125.627
DA4_6	Darién	Bajo Iglesias	8.39778	-78.0119	2016	0	0	0	0	0	0.54823	7.44456	87.9754	22.7629	31.562	125.627
DA4_7	Darién	Bajo Iglesias	8.39833	-78.0125	2016	0	0	0	0	0	0.58474	7.44456	87.9754	22.7629	31.562	125.627
DA4_8	Darién	Bajo Iglesias	8.39917	-78.0131	2016	0	0	0	0	0	0.58635	7.44456	87.9754	22.7629	31.562	125.627
DA4_9	Darién	Bajo Iglesias	8.39556	-78.0153	2016	0	0	0	0	0	0.57687	7.44456	87.9754	22.7629	31.562	125.627
LS1_1	Los Santos	La Villa	7.93833	-80.4169	2016	1	0	0	3	0	0.47515	8.55974	86.7135	22.774	32.0204	1675.19
LS1_10	Los Santos	La Villa	7.93194	-80.4172	2016	0	0	0	0	0	0.49276	8.55974	86.7135	22.774	32.0204	1675.19
LS1_11	Los Santos	La Villa	7.93306	-80.415	2016	0	1	0	0	7	0.38939	8.55974	86.7135	22.774	32.0204	1675.19
LS1_12	Los Santos	La Villa	7.93556	-80.4158	2016	1	1	1	1	1	0.39469	8.55974	86.7135	22.774	32.0204	1675.19
LS1_13	Los Santos	La Villa	7.93583	-80.4136	2016	1	1	1	17	6	0.36604	8.55974	86.7135	22.774	32.0204	1675.19
LS1_14	Los Santos	La Villa	7.93639	-80.4125	2016	1	0	0	11	0	0.36248	8.55974	86.7135	22.774	32.0204	1675.19
LS1_15	Los Santos	La Villa	7.93861	-80.4117	2016	1	0	0	7	0	0.48754	8.55974	86.7135	22.774	32.0204	1675.19
LS1_16	Los Santos	La Villa	7.93528	-80.4119	2016	1	1	1	5	4	0.37018	8.55974	86.7135	22.774	32.0204	1675.19
LS1_17	Los Santos	La Villa	7.93389	-80.4117	2016	1	0	0	16	0	0.43174	8.55974	86.7135	22.774	32.0204	1675.19
LS1_18	Los Santos	La Villa	7.93444	-80.4142	2016	1	1	1	3	11	0.38616	8.55974	86.7135	22.774	32.0204	1675.19
LS1_19	Los Santos	La Villa	7.93306	-80.4133	2016	1	0	0	2	0	0.37697	8.55974	86.7135	22.774	32.0204	1675.19
LS1_2	Los Santos	La Villa	7.93917	-80.4167	2016	1	0	0	12	0	0.44573	8.55974	86.7135	22.774	32.0204	1675.19
LS1_20	Los Santos	La Villa	7.93167	-80.41	2016	1	1	1	24	3	0.38255	8.55974	86.7135	22.774	32.0204	1675.19
LS1_3	Los Santos	La Villa	7.94139	-80.4111	2016	1	1	1	1	1	0.5832	8.55974	86.7135	22.774	32.0204	1675.19
LS1_4	Los Santos	La Villa	7.93806	-80.4136	2016	1	0	0	5	0	0.41194	8.55974	86.7135	22.774	32.0204	1675.19
LS1_5	Los Santos	La Villa	7.9375	-80.4147	2016	1	1	1	7	5	0.43079	8.55974	86.7135	22.774	32.0204	1675.19
LS1_6	Los Santos	La Villa	7.93639	-80.4158	2016	0	0	0	0	0	0.37099	8.55974	86.7135	22.774	32.0204	1675.19
LS1_7	Los Santos	La Villa	7.93361	-80.4183	2016	0	0	0	0	0	0.53856	8.55974	86.7135	22.774	32.0204	1675.19
LS1_8	Los Santos	La Villa	7.93556	-80.4222	2016	0	1	0	0	29	0.60871	8.55974	86.7135	22.774	32.0204	1675.19
LS1_9	Los Santos	La Villa	7.93222	-80.4192	2016	0	1	0	0	6	0.51162	8.55974	86.7135	22.774	32.0204	1675.19
LS2_1	Los Santos	Paritilla	7.63166	-80.1686	2016	0	0	0	0	0	0.55048	7.40222	87.0671	22.7372	31.3453	210.957
LS2_10	Los Santos	Paritilla	7.62916	-80.1789	2016	1	1	1	5	5	0.58869	7.40222	87.0671	22.7372	31.3453	210.957
LS2_11	Los Santos	Paritilla	7.62972	-80.1761	2016	0	1	0	0	7	0.5554	7.40222	87.0671	22.7372	31.3453	210.957
LS2_12	Los Santos	Paritilla	7.63138	-80.1711	2016	0	0	0	0	0	0.55545	7.40222	87.0671	22.7372	31.3453	210.957
LS2_13	Los Santos	Paritilla	7.63027	-80.1725	2016	0	1	0	0	25	0.53275	7.40222	87.0671	22.7372	31.3453	210.957
LS2_14	Los Santos	Paritilla	7.62944	-80.1742	2016	1	1	1	7	3	0.53275	7.40222	87.0671	22.7372	31.3453	210.957
LS2_15	Los Santos	Paritilla	7.62916	-80.1717	2016	0	0	0	0	0	0.55351	7.40222	87.0671	22.7372	31.3453	210.957
LS2_16	Los Santos	Paritilla	7.63083	-80.1703	2016	1	1	1	4	1	0.57244	7.40222	87.0671	22.7372	31.3453	210.957
LS2_17	Los Santos	Paritilla	7.63083	-80.1717	2016	0	0	0	0	0	0.55351	7.40222	87.0671	22.7372	31.3453	210.957
LS2_18	Los Santos	Paritilla	7.63	-80.1739	2016	1	1	1	9	57	0.53275	7.40222	87.0671	22.7372	31.3453	210.957
LS2_19	Los Santos	Paritilla	7.63111	-80.1747	2016	0	1	0	0	1	0.53275	7.40222	87.0671	22.7372	31.3453	210.957
LS2_2	Los Santos	Paritilla	7.63027	-80.1703	2016	0	1	0	0	5	0.57244	7.40222	87.0671	22.7372	31.3453	210.957
LS2_20	Los Santos	Paritilla	7.62944	-80.1747	2016	0	1	0	0	12	0.53468	7.40222	87.0671	22.7372	31.3453	210.957
LS2_3	Los Santos	Paritilla	7.62916	-80.1706	2016	0	0	0	0	0	0.55351	7.40222	87.0671	22.7372	31.3453	210.957
LS2_4	Los Santos	Paritilla	7.62833	-80.1697	2016	0	1	0	0	7	0.58632	7.40222	87.0671	22.7372	31.3453	210.957
LS2_5	Los Santos	Paritilla	7.62805	-80.1708	2016	0	1	0	0	5	0.57101	7.40222	87.0671	22.7372	31.3453	210.957
LS2_6	Los Santos	Paritilla	7.62888	-80.1728	2016	1	1	1	4	3	0.55954	7.40222	87.0671	22.7372	31.3453	210.957
LS2_7	Los Santos	Paritilla	7.62888	-80.1739	2016	1	1	1	4	6	0.55954	7.40222	87.0671	22.7372	31.3453	210.957
LS2_8	Los Santos	Paritilla	7.62833	-80.1764	2016	0	1	0	0	8	0.57757	7.40222	87.0671	22.7372	31.3453	210.957
LS2_9	Los Santos	Paritilla	7.62833	-80.1772	2016	0	1	0	0	5	0.5813	7.40222	87.0671	22.7372	31.3453	210.957
LS3_1	Los Santos	Tonosí	7.405	-80.4431	2016	0	0	0	0	0	0.58427	7.22027	86.4401	23.6769	33.0257	399.88
LS3_10	Los Santos	Tonosí	7.41	-80.4353	2016	0	1	0	0	12	0.56793	7.22027	86.4401	23.6769	33.0257	399.88
LS3_11	Los Santos	Tonosí	7.41222	-80.4358	2016	0	1	0	0	11	0.57809	7.22027	86.4401	23.6769	33.0257	399.88
LS3_12	Los Santos	Tonosí	7.40972	-80.4211	2016	0	1	0	0	15	0.65382	7.22027	86.4401	23.6769	33.0257	399.88
LS3_13	Los Santos	Tonosí	7.40917	-80.44	2016	0	0	0	0	0	0.56901	7.22027	86.4401	23.6769	33.0257	399.88
LS3_14	Los Santos	Tonosí	7.41056	-80.4428	2016	0	1	0	0	9	0.64534	7.22027	86.4401	23.6769	33.0257	399.88
LS3_15	Los Santos	Tonosí	7.40722	-80.4428	2016	0	1	0	0	9	0.54737	7.22027	86.4401	23.6769	33.0257	399.88
LS3_16	Los Santos	Tonosí	7.40667	-80.4419	2016	0	1	0	0	18	0.52986	7.22027	86.4401	23.6769	33.0257	399.88
LS3_17	Los Santos	Tonosí	7.40444	-80.4414	2016	0	1	0	0	38	0.58427	7.22027	86.4401	23.6769	33.0257	399.88
LS3_18	Los Santos	Tonosí	7.40444	-80.4381	2016	0	0	0	0	0	0.5826	7.22027	86.4401	23.6769	33.0257	399.88
LS3_19	Los Santos	Tonosí	7.4075	-80.4375	2016	0	1	0	0	7	0.5779	7.22027	86.4401	23.6769	33.0257	399.88
LS3_2	Los Santos	Tonosí	7.40472	-80.4408	2016	0	1	0	0	8	0.58999	7.22027	86.4401	23.6769	33.0257	399.88
LS3_20	Los Santos	Tonosí	7.40833	-80.4378	2016	0	1	0	0	19	0.5779	7.22027	86.4401	23.6769	33.0257	399.88
LS3_3	Los Santos	Tonosí	7.40472	-80.4392	2016	0	1	0	0	21	0.59531	7.22027	86.4401	23.6769	33.0257	399.88
LS3_4	Los Santos	Tonosí	7.40639	-80.4381	2016	0	0	0	0	0	0.5779	7.22027	86.4401	23.6769	33.0257	399.88
LS3_5	Los Santos	Tonosí	7.40694	-80.4411	2016	0	1	0	0	18	0.52986	7.22027	86.4401	23.6769	33.0257	399.88
LS3_6	Los Santos	Tonosí	7.40556	-80.44	2016	0	1	0	0	13	0.58999	7.22027	86.4401	23.6769	33.0257	399.88
LS3_7	Los Santos	Tonosí	7.40583	-80.44	2016	0	1	0	0	8	0.58999	7.22027	86.4401	23.6769	33.0257	399.88
LS3_8	Los Santos	Tonosí	7.40583	-80.4356	2016	0	1	0	0	3	0.59261	7.22027	86.4401	23.6769	33.0257	399.88
LS3_9	Los Santos	Tonosí	7.40778	-80.4358	2016	0	0	0	0	0	0.57966	7.22027	86.4401	23.6769	33.0257	399.88
LS4_1	Los Santos	El Cacao	7.44194	-80.4114	2016	0	1	0	0	15	0.54915	7.16708	85.9991	23.9654	32.6833	90.3511
LS4_10	Los Santos	El Cacao	7.44667	-80.4044	2016	0	1	0	0	40	0.58612	7.16708	85.9991	23.9654	32.6833	90.3511
LS4_11	Los Santos	El Cacao	7.45028	-80.4039	2016	0	1	0	0	13	0.62524	7.16708	85.9991	23.9654	32.6833	90.3511
LS4_12	Los Santos	El Cacao	7.45194	-80.4031	2016	0	1	0	0	22	0.64254	7.16708	85.9991	23.9654	32.6833	90.3511
LS4_13	Los Santos	El Cacao	7.45639	-80.4033	2016	0	0	0	0	0	0.62769	7.16708	85.9991	23.9654	32.6833	90.3511
LS4_14	Los Santos	El Cacao	7.4525	-80.4017	2016	0	0	0	0	0	0.64623	7.16708	85.9991	23.9654	32.6833	90.3511
LS4_15	Los Santos	El Cacao	7.45528	-80.4003	2016	0	0	0	0	0	0.62279	7.16708	85.9991	23.9654	32.6833	90.3511
LS4_16	Los Santos	El Cacao	7.44972	-80.4003	2016	0	1	0	0	8	0.57114	7.16708	85.9991	23.9654	32.6833	90.3511
LS4_17	Los Santos	El Cacao	7.45472	-80.4003	2016	0	1	0	0	18	0.62279	7.16708	85.9991	23.9654	32.6833	90.3511
LS4_18	Los Santos	El Cacao	7.45639	-80.4006	2016	0	1	0	0	20	0.6197	7.16708	85.9991	23.9654	32.6833	90.3511
LS4_19	Los Santos	El Cacao	7.4575	-80.4011	2016	0	1	0	0	8	0.6197	7.16708	85.9991	23.9654	32.6833	90.3511
LS4_2	Los Santos	El Cacao	7.44361	-80.4111	2016	0	1	0	0	9	0.54915	7.16708	85.9991	23.9654	32.6833	90.3511
LS4_20	Los Santos	El Cacao	7.45889	-80.4014	2016	0	0	0	0	0	0.63076	7.16708	85.9991	23.9654	32.6833	90.3511
LS4_3	Los Santos	El Cacao	7.445	-80.4094	2016	0	1	0	0	5	0.64719	7.16708	85.9991	23.9654	32.6833	90.3511
LS4_4	Los Santos	El Cacao	7.44583	-80.4083	2016	0	1	0	0	15	0.65423	7.16708	85.9991	23.9654	32.6833	90.3511
LS4_5	Los Santos	El Cacao	7.44861	-80.4061	2016	0	1	0	0	5	0.5945	7.16708	85.9991	23.9654	32.6833	90.3511
LS4_6	Los Santos	El Cacao	7.44833	-80.4036	2016	0	1	0	0	21	0.59391	7.16708	85.9991	23.9654	32.6833	90.3511
LS4_7	Los Santos	El Cacao	7.45611	-80.4053	2016	0	1	0	0	1	0.59933	7.16708	85.9991	23.9654	32.6833	90.3511
LS4_8	Los Santos	El Cacao	7.45611	-80.4053	2016	0	0	0	0	0	0.59933	7.16708	85.9991	23.9654	32.6833	90.3511
LS4_9	Los Santos	El Cacao	7.44861	-80.4044	2016	0	1	0	0	14	0.59391	7.16708	85.9991	23.9654	32.6833	90.3511
LS6_1	Los Santos	Macaracas	7.74	-80.5469	2016	0	1	0	0	12	0.62227	8.23114	89.5643	22.2555	32.2757	217.085
LS6_10	Los Santos	Macaracas	7.72861	-80.5514	2016	0	0	0	0	0	0.60461	8.25839	89.4317	22.2847	32.3653	251.341
LS6_11	Los Santos	Macaracas	7.72944	-80.5506	2016	0	0	0	0	0	0.58352	8.25839	89.4317	22.2847	32.3653	251.341
LS6_12	Los Santos	Macaracas	7.73	-80.5481	2016	0	0	0	0	0	0.62862	8.23114	89.5643	22.2555	32.2757	217.085
LS6_13	Los Santos	Macaracas	7.73194	-80.55	2016	0	1	0	0	12	0.5619	8.25839	89.4317	22.2847	32.3653	251.341
LS6_14	Los Santos	Macaracas	7.73333	-80.5494	2016	0	1	0	0	2	0.56142	8.25839	89.4317	22.2847	32.3653	251.341
LS6_15	Los Santos	Macaracas	7.73333	-80.5517	2016	0	1	0	0	6	0.53982	8.25839	89.4317	22.2847	32.3653	251.341
LS6_16	Los Santos	Macaracas	7.73556	-80.55	2016	0	0	0	0	0	0.62881	8.25839	89.4317	22.2847	32.3653	251.341
LS6_17	Los Santos	Macaracas	7.73583	-80.5481	2016	0	0	0	0	0	0.65611	8.23114	89.5643	22.2555	32.2757	217.085
LS6_18	Los Santos	Macaracas	7.73778	-80.5497	2016	0	0	0	0	0	0.62515	8.25839	89.4317	22.2847	32.3653	251.341
LS6_19	Los Santos	Macaracas	7.74056	-80.5492	2016	0	0	0	0	0	0.6277	8.23114	89.5643	22.2555	32.2757	217.085
LS6_2	Los Santos	Macaracas	7.73806	-80.5486	2016	0	1	0	0	4	0.62515	8.23114	89.5643	22.2555	32.2757	217.085
LS6_20	Los Santos	Macaracas	7.7425	-80.5497	2016	0	0	0	0	0	0.63997	8.25839	89.4317	22.2847	32.3653	251.341
LS6_3	Los Santos	Macaracas	7.73667	-80.5497	2016	1	1	1	7	11	0.62034	8.25839	89.4317	22.2847	32.3653	251.341
LS6_4	Los Santos	Macaracas	7.73472	-80.5517	2016	0	1	0	0	4	0.5438	8.25839	89.4317	22.2847	32.3653	251.341
LS6_5	Los Santos	Macaracas	7.73361	-80.5522	2016	0	1	0	0	1	0.53982	8.25839	89.4317	22.2847	32.3653	251.341
LS6_6	Los Santos	Macaracas	7.73194	-80.5525	2016	0	1	0	0	5	0.55372	8.25839	89.4317	22.2847	32.3653	251.341
LS6_7	Los Santos	Macaracas	7.72972	-80.5531	2016	0	1	0	0	17	0.60871	8.25839	89.4317	22.2847	32.3653	251.341
LS6_8	Los Santos	Macaracas	7.7275	-80.5519	2016	0	0	0	0	0	0.61183	8.25839	89.4317	22.2847	32.3653	251.341
LS6_9	Los Santos	Macaracas	7.72639	-80.5511	2016	0	1	0	0	3	0.63579	8.25839	89.4317	22.2847	32.3653	251.341
PA1_1	Panama Oeste	Princesa Mía	8.96444	-79.7042	2016	0	0	0	0	0	0.4257	10.6346	83.5112	23.1869	30.7468	343.357
PA1_10	Panama Oeste	Princesa Mía	8.96552	-79.7032	2016	1	1	1	3	1	0.4257	10.6346	83.5112	23.1869	30.7468	343.357
PA1_11	Panama Oeste	Princesa Mía	8.9652	-79.7027	2016	0	1	0	0	1	0.39404	10.6346	83.5112	23.1869	30.7468	343.357
PA1_12	Panama Oeste	Princesa Mía	8.96433	-79.7017	2016	0	1	0	0	1	0.48376	10.6346	83.5112	23.1869	30.7468	343.357
PA1_13	Panama Oeste	Princesa Mía	8.96574	-79.7015	2016	0	1	0	0	4	0.44017	10.6346	83.5112	23.1869	30.7468	343.357
PA1_14	Panama Oeste	Princesa Mía	8.96505	-79.7009	2016	0	0	0	0	0	0.43426	10.6346	83.5112	23.1869	30.7468	343.357
PA1_15	Panama Oeste	Princesa Mía	8.96548	-79.7006	2016	1	0	0	3	0	0.44867	10.6346	83.5112	23.1869	30.7468	343.357
PA1_16	Panama Oeste	Princesa Mía	8.96604	-79.7011	2016	1	0	0	1	0	0.44017	10.6346	83.5112	23.1869	30.7468	343.357
PA1_2	Panama Oeste	Princesa Mía	8.96556	-79.7036	2016	0	1	0	0	6	0.4257	10.6346	83.5112	23.1869	30.7468	343.357
PA1_3	Panama Oeste	Princesa Mía	8.96472	-79.7031	2016	1	1	1	1	4	0.39404	10.6346	83.5112	23.1869	30.7468	343.357
PA1_4	Panama Oeste	Princesa Mía	8.96556	-79.7025	2016	1	1	1	17	26	0.39404	10.6346	83.5112	23.1869	30.7468	343.357
PA1_5	Panama Oeste	Princesa Mía	8.96444	-79.7011	2016	0	1	0	0	1	0.43426	10.6346	83.5112	23.1869	30.7468	343.357
PA1_6	Panama Oeste	Princesa Mía	8.96611	-79.7019	2016	0	0	0	0	0	0.39404	10.6346	83.5112	23.1869	30.7468	343.357
PA1_7	Panama Oeste	Princesa Mía	8.96528	-79.7003	2016	0	1	0	0	9	0.44867	10.6346	83.5112	23.1869	30.7468	343.357
PA1_8	Panama Oeste	Princesa Mía	8.96528	-79.7042	2016	0	1	0	0	1	0.4257	10.6346	83.5112	23.1869	30.7468	343.357
PA1_9	Panama Oeste	Princesa Mía	8.96454	-79.7037	2016	0	1	0	0	1	0.4257	10.6346	83.5112	23.1869	30.7468	343.357
PA2_1	Panama Oeste	Lluvia de Oro	8.95844	-79.7	2016	1	1	1	36	35	0.34906	10.6346	83.5112	23.1869	30.7468	343.357
PA2_10	Panama Oeste	Lluvia de Oro	8.95924	-79.701	2016	1	0	0	1	0	0.34906	10.6346	83.5112	23.1869	30.7468	343.357
PA2_11	Panama Oeste	Lluvia de Oro	8.96087	-79.7014	2016	0	0	0	0	0	0.53317	10.6346	83.5112	23.1869	30.7468	343.357
PA2_12	Panama Oeste	Lluvia de Oro	8.95888	-79.7005	2016	0	0	0	0	0	0.34906	10.6346	83.5112	23.1869	30.7468	343.357
PA2_13	Panama Oeste	Lluvia de Oro	8.96059	-79.7004	2016	1	1	1	1	1	0.34906	10.6346	83.5112	23.1869	30.7468	343.357
PA2_14	Panama Oeste	Lluvia de Oro	8.96051	-79.6997	2016	0	0	0	0	0	0.32168	10.6346	83.5112	23.1869	30.7468	343.357
PA2_15	Panama Oeste	Lluvia de Oro	8.95935	-79.6994	2016	0	0	0	0	0	0.32561	10.6346	83.5112	23.1869	30.7468	343.357
PA2_16	Panama Oeste	Lluvia de Oro	8.96081	-79.6988	2016	0	0	0	0	0	0.32168	13.782	82.1657	23.3688	31.025	672.916
PA2_17	Panama Oeste	Lluvia de Oro	8.95944	-79.698	2016	0	0	0	0	0	0.32168	13.782	82.1657	23.3688	31.025	672.916
PA2_18	Panama Oeste	Lluvia de Oro	8.96011	-79.6973	2016	1	1	1	2	1	0.34192	13.782	82.1657	23.3688	31.025	672.916
PA2_19	Panama Oeste	Lluvia de Oro	8.95927	-79.6962	2016	0	1	0	0	2	0.35241	13.782	82.1657	23.3688	31.025	672.916
PA2_2	Panama Oeste	Lluvia de Oro	8.95931	-79.6994	2016	1	1	1	2	8	0.32561	10.6346	83.5112	23.1869	30.7468	343.357
PA2_3	Panama Oeste	Lluvia de Oro	8.96083	-79.6986	2016	1	1	1	2	7	0.32168	13.782	82.1657	23.3688	31.025	672.916
PA2_4	Panama Oeste	Lluvia de Oro	8.9595	-79.6986	2016	0	1	0	0	21	0.32168	13.782	82.1657	23.3688	31.025	672.916
PA2_5	Panama Oeste	Lluvia de Oro	8.9605	-79.6979	2016	0	0	0	0	0	0.32168	13.782	82.1657	23.3688	31.025	672.916
PA2_6	Panama Oeste	Lluvia de Oro	8.95942	-79.6976	2016	0	1	0	0	10	0.32168	13.782	82.1657	23.3688	31.025	672.916
PA2_7	Panama Oeste	Lluvia de Oro	8.96033	-79.6971	2016	1	1	1	11	12	0.34192	13.782	82.1657	23.3688	31.025	672.916
PA2_8	Panama Oeste	Lluvia de Oro	8.95989	-79.702	2016	0	1	0	0	4	0.45074	10.6346	83.5112	23.1869	30.7468	343.357
PA2_9	Panama Oeste	Lluvia de Oro	8.96036	-79.7021	2016	0	0	0	0	0	0.37286	10.6346	83.5112	23.1869	30.7468	343.357
PA3_1	Panama Oeste	Nuevo Chorrillo	8.95206	-79.6991	2016	1	1	1	1	8	0.49801	13.782	82.1657	23.3688	31.025	672.916
PA3_10	Panama Oeste	Nuevo Chorrillo	8.95534	-79.6965	2016	1	0	0	2	0	0.41935	13.782	82.1657	23.3688	31.025	672.916
PA3_11	Panama Oeste	Nuevo Chorrillo	8.95289	-79.6963	2016	0	0	0	0	0	0.39119	13.782	82.1657	23.3688	31.025	672.916
PA3_12	Panama Oeste	Nuevo Chorrillo	8.95207	-79.6972	2016	1	0	0	1	0	0.39119	13.782	82.1657	23.3688	31.025	672.916
PA3_13	Panama Oeste	Nuevo Chorrillo	8.95344	-79.6957	2016	1	0	0	4	0	0.35227	13.782	82.1657	23.3688	31.025	672.916
PA3_14	Panama Oeste	Nuevo Chorrillo	8.95595	-79.6953	2016	1	1	1	17	6	0.36743	13.782	82.1657	23.3688	31.025	672.916
PA3_15	Panama Oeste	Nuevo Chorrillo	8.95403	-79.6946	2016	1	0	0	2	0	0.35227	13.782	82.1657	23.3688	31.025	672.916
PA3_16	Panama Oeste	Nuevo Chorrillo	8.95373	-79.693	2016	0	0	0	0	0	0.38881	13.782	82.1657	23.3688	31.025	672.916
PA3_17	Panama Oeste	Nuevo Chorrillo	8.9565	-79.6942	2016	1	0	0	1	0	0.37373	13.782	82.1657	23.3688	31.025	672.916
PA3_18	Panama Oeste	Nuevo Chorrillo	8.95246	-79.691	2016	0	0	0	0	0	0.44813	13.782	82.1657	23.3688	31.025	672.916
PA3_19	Panama Oeste	Nuevo Chorrillo	8.95717	-79.6929	2016	1	1	1	1	1	0.37373	13.782	82.1657	23.3688	31.025	672.916
PA3_2	Panama Oeste	Nuevo Chorrillo	8.95367	-79.698	2016	0	0	0	0	0	0.39119	13.782	82.1657	23.3688	31.025	672.916
PA3_3	Panama Oeste	Nuevo Chorrillo	8.95289	-79.6963	2016	0	1	0	0	4	0.39119	13.782	82.1657	23.3688	31.025	672.916
PA3_4	Panama Oeste	Nuevo Chorrillo	8.95217	-79.6966	2016	1	1	1	1	5	0.39119	13.782	82.1657	23.3688	31.025	672.916
PA3_5	Panama Oeste	Nuevo Chorrillo	8.95578	-79.6958	2016	1	1	1	16	1	0.36743	13.782	82.1657	23.3688	31.025	672.916
PA3_6	Panama Oeste	Nuevo Chorrillo	8.95272	-79.6949	2016	1	1	1	2	6	0.35227	13.782	82.1657	23.3688	31.025	672.916
PA3_7	Panama Oeste	Nuevo Chorrillo	8.95008	-79.6917	2016	1	1	1	4	16	0.47563	13.782	82.1657	23.3688	31.025	672.916
PA3_8	Panama Oeste	Nuevo Chorrillo	8.95238	-79.699	2016	0	0	0	0	0	0.49801	13.782	82.1657	23.3688	31.025	672.916
PA3_9	Panama Oeste	Nuevo Chorrillo	8.95389	-79.6979	2016	0	0	0	0	0	0.39119	13.782	82.1657	23.3688	31.025	672.916
PA5_1	Panama	Chilibre	9.15616	-79.6179	2016	0	0	0	0	0	0.62218	10.1446	83.5462	23.1761	30.8496	1037.78
PA5_10	Panama	Chilibre	9.14948	-79.617	2016	0	0	0	0	0	0.56093	10.1446	83.5462	23.1761	30.8496	1037.78
PA5_11	Panama	Chilibre	9.14828	-79.6198	2016	0	0	0	0	0	0.54716	10.1446	83.5462	23.1761	30.8496	1037.78
PA5_12	Panama	Chilibre	9.14771	-79.6173	2016	0	1	0	0	2	0.51373	10.1446	83.5462	23.1761	30.8496	1037.78
PA5_13	Panama	Chilibre	9.14618	-79.6188	2016	0	0	0	0	0	0.51684	10.1446	83.5462	23.1761	30.8496	1037.78
PA5_14	Panama	Chilibre	9.14519	-79.6166	2016	0	0	0	0	0	0.52493	10.1446	83.5462	23.1761	30.8496	1037.78
PA5_15	Panama	Chilibre	9.14309	-79.6168	2016	0	0	0	0	0	0.5462	10.1446	83.5462	23.1761	30.8496	1037.78
PA5_16	Panama	Chilibre	9.14446	-79.6133	2016	0	0	0	0	0	0.60067	10.1446	83.5462	23.1761	30.8496	1037.78
PA5_17	Panama	Chilibre	9.14187	-79.6139	2016	0	0	0	0	0	0.56192	10.1446	83.5462	23.1761	30.8496	1037.78
PA5_18	Panama	Chilibre	9.14023	-79.6148	2016	0	1	0	0	1	0.57992	10.1446	83.5462	23.1761	30.8496	1037.78
PA5_19	Panama	Chilibre	9.13892	-79.6163	2016	0	0	0	0	0	0.56571	10.1446	83.5462	23.1761	30.8496	1037.78
PA5_2	Panama	Chilibre	9.15359	-79.619	2016	0	0	0	0	0	0.50463	10.1446	83.5462	23.1761	30.8496	1037.78
PA5_20	Panama	Chilibre	9.13814	-79.6152	2016	0	0	0	0	0	0.56571	10.1446	83.5462	23.1761	30.8496	1037.78
PA5_3	Panama	Chilibre	9.15376	-79.6211	2016	0	0	0	0	0	0.50965	10.1446	83.5462	23.1761	30.8496	1037.78
PA5_4	Panama	Chilibre	9.1569	-79.6209	2016	0	0	0	0	0	0.59315	10.1446	83.5462	23.1761	30.8496	1037.78
PA5_5	Panama	Chilibre	9.15227	-79.6214	2016	0	0	0	0	0	0.54408	10.1446	83.5462	23.1761	30.8496	1037.78
PA5_6	Panama	Chilibre	9.15205	-79.6176	2016	0	1	0	0	7	0.54927	10.1446	83.5462	23.1761	30.8496	1037.78
PA5_7	Panama	Chilibre	9.1517	-79.6154	2016	0	1	0	0	1	0.57482	10.1446	83.5462	23.1761	30.8496	1037.78
PA5_8	Panama	Chilibre	9.15055	-79.6193	2016	0	1	0	0	3	0.54729	10.1446	83.5462	23.1761	30.8496	1037.78
PA5_9	Panama	Chilibre	9.14915	-79.6146	2016	0	1	0	0	1	0.59222	10.1446	83.5462	23.1761	30.8496	1037.78
VE1_1	Veraguas	Santa Fe	8.51691	-81.0786	2016	0	0	0	0	0	0.63654	8.63257	88.4728	21.3282	28.9881	37.7581
VE1_10	Veraguas	Santa Fe	8.51161	-81.0753	2016	0	1	0	0	7	0.65882	8.63257	88.4728	21.3282	28.9881	37.7581
VE1_11	Veraguas	Santa Fe	8.51278	-81.0759	2016	0	0	0	0	0	0.64033	8.63257	88.4728	21.3282	28.9881	37.7581
VE1_12	Veraguas	Santa Fe	8.51405	-81.0762	2016	0	0	0	0	0	0.64033	8.63257	88.4728	21.3282	28.9881	37.7581
VE1_13	Veraguas	Santa Fe	8.5136	-81.077	2016	0	1	0	0	13	0.64033	8.63257	88.4728	21.3282	28.9881	37.7581
VE1_14	Veraguas	Santa Fe	8.51378	-81.0791	2016	0	1	0	0	10	0.63507	8.63257	88.4728	21.3282	28.9881	37.7581
VE1_15	Veraguas	Santa Fe	8.51206	-81.0778	2016	0	1	0	0	7	0.60465	8.63257	88.4728	21.3282	28.9881	37.7581
VE1_16	Veraguas	Santa Fe	8.51341	-81.08	2016	0	0	0	0	0	0.63963	8.63257	88.4728	21.3282	28.9881	37.7581
VE1_17	Veraguas	Santa Fe	8.51461	-81.0804	2016	0	0	0	0	0	0.63922	8.63257	88.4728	21.3282	28.9881	37.7581
VE1_18	Veraguas	Santa Fe	8.51185	-81.0796	2016	0	1	0	0	3	0.62322	8.63257	88.4728	21.3282	28.9881	37.7581
VE1_19	Veraguas	Santa Fe	8.51164	-81.0792	2016	0	1	0	0	2	0.62207	8.63257	88.4728	21.3282	28.9881	37.7581
VE1_2	Veraguas	Santa Fe	8.51526	-81.078	2016	0	1	0	0	2	0.62241	8.63257	88.4728	21.3282	28.9881	37.7581
VE1_20	Veraguas	Santa Fe	8.51137	-81.0782	2016	0	1	0	0	18	0.60796	8.63257	88.4728	21.3282	28.9881	37.7581
VE1_3	Veraguas	Santa Fe	8.51434	-81.0787	2016	0	1	0	0	4	0.6071	8.63257	88.4728	21.3282	28.9881	37.7581
VE1_4	Veraguas	Santa Fe	8.51316	-81.0807	2016	0	1	0	0	3	0.66727	8.63257	88.4728	21.3282	28.9881	37.7581
VE1_5	Veraguas	Santa Fe	8.51165	-81.0811	2016	0	1	0	0	3	0.63475	8.63257	88.4728	21.3282	28.9881	37.7581
VE1_6	Veraguas	Santa Fe	8.51069	-81.0809	2016	0	0	0	0	0	0.63475	8.63257	88.4728	21.3282	28.9881	37.7581
VE1_7	Veraguas	Santa Fe	8.51007	-81.0796	2016	0	1	0	0	2	0.65293	8.63257	88.4728	21.3282	28.9881	37.7581
VE1_8	Veraguas	Santa Fe	8.50972	-81.0776	2016	0	0	0	0	0	0.61936	8.63257	88.4728	21.3282	28.9881	37.7581
VE1_9	Veraguas	Santa Fe	8.50882	-81.0762	2016	0	0	0	0	0	0.67002	8.63257	88.4728	21.3282	28.9881	37.7581
VE2_1	Veraguas	San Francisco	8.25223	-80.9739	2016	0	1	0	0	3	0.71266	9.91113	87.6228	21.6751	31.4925	25.5373
VE2_10	Veraguas	San Francisco	8.24794	-80.9714	2016	0	1	0	0	2	0.67419	9.91113	87.6228	21.6751	31.4925	25.5373
VE2_11	Veraguas	San Francisco	8.2477	-80.9692	2016	0	1	0	0	12	0.6886	9.91113	87.6228	21.6751	31.4925	25.5373
VE2_12	Veraguas	San Francisco	8.24581	-80.9703	2016	0	1	0	0	4	0.63316	9.91113	87.6228	21.6751	31.4925	25.5373
VE2_13	Veraguas	San Francisco	8.24598	-80.9716	2016	0	0	0	0	0	0.6114	9.91113	87.6228	21.6751	31.4925	25.5373
VE2_14	Veraguas	San Francisco	8.24656	-80.972	2016	0	1	0	0	2	0.6114	9.91113	87.6228	21.6751	31.4925	25.5373
VE2_15	Veraguas	San Francisco	8.24727	-80.9744	2016	0	1	0	0	2	0.61193	9.91113	87.6228	21.6751	31.4925	25.5373
VE2_16	Veraguas	San Francisco	8.24727	-80.9764	2016	0	1	0	0	9	0.65677	9.91113	87.6228	21.6751	31.4925	25.5373
VE2_17	Veraguas	San Francisco	8.24506	-80.979	2016	0	0	0	0	0	0.65741	9.91113	87.6228	21.6751	31.4925	25.5373
VE2_18	Veraguas	San Francisco	8.24665	-80.9786	2016	0	1	0	0	7	0.67145	9.91113	87.6228	21.6751	31.4925	25.5373
VE2_19	Veraguas	San Francisco	8.24545	-80.9752	2016	0	0	0	0	0	0.65839	9.91113	87.6228	21.6751	31.4925	25.5373
VE2_2	Veraguas	San Francisco	8.25104	-80.9742	2016	0	1	0	0	3	0.70292	9.91113	87.6228	21.6751	31.4925	25.5373
VE2_20	Veraguas	San Francisco	8.2431	-80.9732	2016	0	0	0	0	0	0.69698	9.91113	87.6228	21.6751	31.4925	25.5373
VE2_3	Veraguas	San Francisco	8.24916	-80.974	2016	0	1	0	0	10	0.69022	9.91113	87.6228	21.6751	31.4925	25.5373
VE2_4	Veraguas	San Francisco	8.24884	-80.9728	2016	0	1	0	0	11	0.67419	9.91113	87.6228	21.6751	31.4925	25.5373
VE2_5	Veraguas	San Francisco	8.25028	-80.973	2016	0	0	0	0	0	0.67419	9.91113	87.6228	21.6751	31.4925	25.5373
VE2_6	Veraguas	San Francisco	8.2489	-80.9717	2016	0	1	0	0	2	0.67419	9.91113	87.6228	21.6751	31.4925	25.5373
VE2_7	Veraguas	San Francisco	8.24967	-80.9717	2016	0	1	0	0	4	0.67419	9.91113	87.6228	21.6751	31.4925	25.5373
VE2_8	Veraguas	San Francisco	8.25162	-80.9708	2016	0	1	0	0	1	0.71414	9.91113	87.6228	21.6751	31.4925	25.5373
VE2_9	Veraguas	San Francisco	8.25015	-80.9708	2016	0	1	0	0	3	0.67946	9.91113	87.6228	21.6751	31.4925	25.5373
VE3_1	Veraguas	Santiago	8.12072	-80.9661	2016	1	1	1	1	10	0.5298	10.112	87.0274	22.1832	32.5789	117.436
VE3_10	Veraguas	Santiago	8.11873	-80.9594	2016	1	1	1	2	11	0.53254	10.112	87.0274	22.1832	32.5789	117.436
VE3_11	Veraguas	Santiago	8.11947	-80.9613	2016	0	0	0	0	0	0.59215	10.112	87.0274	22.1832	32.5789	117.436
VE3_12	Veraguas	Santiago	8.121	-80.9627	2016	0	0	0	0	0	0.57046	10.112	87.0274	22.1832	32.5789	117.436
VE3_13	Veraguas	Santiago	8.12348	-80.9632	2016	0	1	0	0	1	0.54273	10.112	87.0274	22.1832	32.5789	117.436
VE3_14	Veraguas	Santiago	8.12038	-80.9639	2016	0	0	0	0	0	0.49439	10.112	87.0274	22.1832	32.5789	117.436
VE3_15	Veraguas	Santiago	8.11672	-80.964	2016	0	0	0	0	0	0.47993	10.3366	86.6166	22.3771	33.1788	18.4839
VE3_16	Veraguas	Santiago	8.11436	-80.9652	2016	0	0	0	0	0	0.43239	10.3366	86.6166	22.3771	33.1788	18.4839
VE3_17	Veraguas	Santiago	8.11454	-80.9631	2016	0	0	0	0	0	0.43866	10.3366	86.6166	22.3771	33.1788	18.4839
VE3_18	Veraguas	Santiago	8.11185	-80.9618	2016	0	1	0	0	2	0.45789	10.3366	86.6166	22.3771	33.1788	18.4839
VE3_19	Veraguas	Santiago	8.11045	-80.9638	2016	0	0	0	0	0	0.40735	10.3366	86.6166	22.3771	33.1788	18.4839
VE3_2	Veraguas	Santiago	8.12247	-80.9658	2016	0	1	0	0	1	0.54206	10.112	87.0274	22.1832	32.5789	117.436
VE3_20	Veraguas	Santiago	8.11263	-80.9661	2016	0	0	0	0	0	0.41802	10.3366	86.6166	22.3771	33.1788	18.4839
VE3_3	Veraguas	Santiago	8.12405	-80.9668	2016	0	0	0	0	0	0.50208	10.112	87.0274	22.1832	32.5789	117.436
VE3_4	Veraguas	Santiago	8.12551	-80.9657	2016	0	0	0	0	0	0.57087	10.112	87.0274	22.1832	32.5789	117.436
VE3_5	Veraguas	Santiago	8.12748	-80.9664	2016	0	0	0	0	0	0.62019	10.112	87.0274	22.1832	32.5789	117.436
VE3_6	Veraguas	Santiago	8.12735	-80.9646	2016	0	0	0	0	0	0.583	10.112	87.0274	22.1832	32.5789	117.436
VE3_7	Veraguas	Santiago	8.12567	-80.9635	2016	0	1	0	0	1	0.52142	10.112	87.0274	22.1832	32.5789	117.436
VE3_8	Veraguas	Santiago	8.12389	-80.9614	2016	0	0	0	0	0	0.5446	10.112	87.0274	22.1832	32.5789	117.436
VE3_9	Veraguas	Santiago	8.12132	-80.9595	2016	0	0	0	0	0	0.59344	10.112	87.0274	22.1832	32.5789	117.436
BTO1_1	Bocas del Toro	Chiriquí Grande	8.94372	-82.1133	2017	0	1	0	0	7	0.53338	11.2963	86.5065	20.0838	28.5676	166.793
BTO1_10	Bocas del Toro	Chiriquí Grande	8.95063	-82.1199	2017	0	0	0	0	0	0.57681	11.2963	86.5065	20.0838	28.5676	166.793
BTO1_11	Bocas del Toro	Chiriquí Grande	8.95148	-82.121	2017	1	0	0	5	0	0.66321	11.2963	86.5065	20.0838	28.5676	166.793
BTO1_12	Bocas del Toro	Chiriquí Grande	8.95219	-82.1223	2017	0	0	0	0	0	0.624	11.2963	86.5065	20.0838	28.5676	166.793
BTO1_13	Bocas del Toro	Chiriquí Grande	8.95239	-82.1226	2017	0	0	0	0	0	0.624	11.2963	86.5065	20.0838	28.5676	166.793
BTO1_14	Bocas del Toro	Chiriquí Grande	8.95215	-82.1245	2017	0	0	0	0	0	0.66144	11.2963	86.5065	20.0838	28.5676	166.793
BTO1_15	Bocas del Toro	Chiriquí Grande	8.94714	-82.1195	2017	0	0	0	0	0	0.6261	11.2963	86.5065	20.0838	28.5676	166.793
BTO1_16	Bocas del Toro	Chiriquí Grande	8.94778	-82.1202	2017	0	0	0	0	0	0.72136	11.2963	86.5065	20.0838	28.5676	166.793
BTO1_17	Bocas del Toro	Chiriquí Grande	8.94867	-82.1212	2017	0	0	0	0	0	0.69038	11.2963	86.5065	20.0838	28.5676	166.793
BTO1_18	Bocas del Toro	Chiriquí Grande	8.94967	-82.1223	2017	0	0	0	0	0	0.68517	11.2963	86.5065	20.0838	28.5676	166.793
BTO1_19	Bocas del Toro	Chiriquí Grande	8.95077	-82.1235	2017	0	0	0	0	0	0.72988	11.2963	86.5065	20.0838	28.5676	166.793
BTO1_2	Bocas del Toro	Chiriquí Grande	8.94524	-82.1149	2017	0	0	0	0	0	0.47242	11.2963	86.5065	20.0838	28.5676	166.793
BTO1_20	Bocas del Toro	Chiriquí Grande	8.95182	-82.1247	2017	0	0	0	0	0	0.72345	11.2963	86.5065	20.0838	28.5676	166.793
BTO1_3	Bocas del Toro	Chiriquí Grande	8.94751	-82.116	2017	0	0	0	0	0	0.29857	11.2963	86.5065	20.0838	28.5676	166.793
BTO1_4	Bocas del Toro	Chiriquí Grande	8.94807	-82.1181	2017	0	0	0	0	0	0.55892	11.2963	86.5065	20.0838	28.5676	166.793
BTO1_5	Bocas del Toro	Chiriquí Grande	8.94768	-82.1173	2017	1	0	0	4	0	0.55099	11.2963	86.5065	20.0838	28.5676	166.793
BTO1_6	Bocas del Toro	Chiriquí Grande	8.94979	-82.1171	2017	1	0	0	1	0	0.45292	11.2963	86.5065	20.0838	28.5676	166.793
BTO1_7	Bocas del Toro	Chiriquí Grande	8.94937	-82.1179	2017	0	0	0	0	0	0.45292	11.2963	86.5065	20.0838	28.5676	166.793
BTO1_8	Bocas del Toro	Chiriquí Grande	8.94938	-82.1188	2017	0	0	0	0	0	0.54722	11.2963	86.5065	20.0838	28.5676	166.793
BTO1_9	Bocas del Toro	Chiriquí Grande	8.95003	-82.1198	2017	1	0	0	7	0	0.56565	11.2963	86.5065	20.0838	28.5676	166.793
BTO2_1	Bocas del Toro	Almirante	9.29122	-82.3959	2017	1	0	0	5	0	0.32908	9.9171	85.7765	21.7439	29.5002	204.828
BTO2_10	Bocas del Toro	Almirante	9.29428	-82.3932	2017	1	0	0	16	0	0.56392	9.9171	85.7765	21.7439	29.5002	204.828
BTO2_11	Bocas del Toro	Almirante	9.29525	-82.3968	2017	1	0	0	4	0	0.53184	9.9171	85.7765	21.7439	29.5002	204.828
BTO2_12	Bocas del Toro	Almirante	9.29685	-82.3982	2017	1	0	0	7	0	0.64716	9.9171	85.7765	21.7439	29.5002	204.828
BTO2_13	Bocas del Toro	Almirante	9.29546	-82.404	2017	1	0	0	1	0	0.49466	10.0198	86.6846	21.0063	29.2276	932.973
BTO2_14	Bocas del Toro	Almirante	9.29575	-82.4047	2017	1	0	0	11	0	0.49466	10.0198	86.6846	21.0063	29.2276	932.973
BTO2_15	Bocas del Toro	Almirante	9.29636	-82.4048	2017	1	0	0	5	0	0.55824	10.0198	86.6846	21.0063	29.2276	932.973
BTO2_16	Bocas del Toro	Almirante	9.29631	-82.4065	2017	0	0	0	0	0	0.54491	10.0198	86.6846	21.0063	29.2276	932.973
BTO2_17	Bocas del Toro	Almirante	9.29725	-82.4091	2017	0	0	0	0	0	0.57994	10.0198	86.6846	21.0063	29.2276	932.973
BTO2_18	Bocas del Toro	Almirante	9.29607	-82.4091	2017	1	0	0	3	0	0.58491	10.0198	86.6846	21.0063	29.2276	932.973
BTO2_19	Bocas del Toro	Almirante	9.29371	-82.406	2017	1	0	0	2	0	0.52404	10.0198	86.6846	21.0063	29.2276	932.973
BTO2_2	Bocas del Toro	Almirante	9.29085	-82.3981	2017	0	0	0	0	0	0.40265	9.9171	85.7765	21.7439	29.5002	204.828
BTO2_20	Bocas del Toro	Almirante	9.29314	-82.4059	2017	1	0	0	7	0	0.55452	10.0198	86.6846	21.0063	29.2276	932.973
BTO2_3	Bocas del Toro	Almirante	9.29038	-82.3996	2017	0	0	0	0	0	0.41801	10.0198	86.6846	21.0063	29.2276	932.973
BTO2_4	Bocas del Toro	Almirante	9.28993	-82.4009	2017	1	0	0	28	0	0.51486	10.0198	86.6846	21.0063	29.2276	932.973
BTO2_5	Bocas del Toro	Almirante	9.29066	-82.4011	2017	1	0	0	17	0	0.4313	10.0198	86.6846	21.0063	29.2276	932.973
BTO2_6	Bocas del Toro	Almirante	9.29124	-82.4019	2017	0	0	0	0	0	0.41704	10.0198	86.6846	21.0063	29.2276	932.973
BTO2_7	Bocas del Toro	Almirante	9.29066	-82.3904	2017	1	0	0	15	0	0.20881	9.9171	85.7765	21.7439	29.5002	204.828
BTO2_8	Bocas del Toro	Almirante	9.29458	-82.3888	2017	0	0	0	0	0	0.63957	9.9171	85.7765	21.7439	29.5002	204.828
BTO2_9	Bocas del Toro	Almirante	9.29355	-82.391	2017	0	0	0	0	0	0.51551	9.9171	85.7765	21.7439	29.5002	204.828
BTO4_1	Bocas del Toro	Changuinola	9.47043	-82.5135	2017	1	0	0	5	0	0.62054	9.3872	88.7449	20.6114	29.3156	266.691
BTO4_10	Bocas del Toro	Changuinola	9.46501	-82.5183	2017	1	0	0	17	0	0.63781	9.21626	89.078	20.5008	29.1137	357.453
BTO4_11	Bocas del Toro	Changuinola	9.46476	-82.5196	2017	0	0	0	0	0	0.69997	9.21626	89.078	20.5008	29.1137	357.453
BTO4_12	Bocas del Toro	Changuinola	9.45126	-82.5216	2017	0	0	0	0	0	0.56835	9.21626	89.078	20.5008	29.1137	357.453
BTO4_13	Bocas del Toro	Changuinola	9.45073	-82.5253	2017	1	0	0	3	0	0.69443	9.21626	89.078	20.5008	29.1137	357.453
BTO4_14	Bocas del Toro	Changuinola	9.45021	-82.5238	2017	1	0	0	12	0	0.6311	9.21626	89.078	20.5008	29.1137	357.453
BTO4_15	Bocas del Toro	Changuinola	9.45074	-82.5225	2017	1	0	0	2	0	0.6311	9.21626	89.078	20.5008	29.1137	357.453
BTO4_16	Bocas del Toro	Changuinola	9.44971	-82.5199	2017	1	0	0	8	0	0.42295	9.21626	89.078	20.5008	29.1137	357.453
BTO4_17	Bocas del Toro	Changuinola	9.45145	-82.52	2017	1	0	0	4	0	0.49815	9.21626	89.078	20.5008	29.1137	357.453
BTO4_18	Bocas del Toro	Changuinola	9.45466	-82.5165	2017	1	0	0	14	0	0.51747	9.21626	89.078	20.5008	29.1137	357.453
BTO4_19	Bocas del Toro	Changuinola	9.45668	-82.5157	2017	0	0	0	0	0	0.4619	9.21626	89.078	20.5008	29.1137	357.453
BTO4_2	Bocas del Toro	Changuinola	9.47201	-82.5146	2017	0	0	0	0	0	0.47648	9.3872	88.7449	20.6114	29.3156	266.691
BTO4_20	Bocas del Toro	Changuinola	9.45624	-82.5152	2017	0	0	0	0	0	0.56722	9.21626	89.078	20.5008	29.1137	357.453
BTO4_3	Bocas del Toro	Changuinola	9.47761	-82.5107	2017	1	0	0	16	0	0.6459	9.3872	88.7449	20.6114	29.3156	266.691
BTO4_4	Bocas del Toro	Changuinola	9.47476	-82.5078	2017	1	0	0	6	0	0.64397	9.3872	88.7449	20.6114	29.3156	266.691
BTO4_5	Bocas del Toro	Changuinola	9.47811	-82.5088	2017	0	0	0	0	0	0.66998	9.3872	88.7449	20.6114	29.3156	266.691
BTO4_6	Bocas del Toro	Changuinola	9.47501	-82.509	2017	1	0	0	3	0	0.64397	9.3872	88.7449	20.6114	29.3156	266.691
BTO4_7	Bocas del Toro	Changuinola	9.47289	-82.5103	2017	1	0	0	1	0	0.56357	9.3872	88.7449	20.6114	29.3156	266.691
BTO4_8	Bocas del Toro	Changuinola	9.47368	-82.5132	2017	1	0	0	1	0	0.57007	9.3872	88.7449	20.6114	29.3156	266.691
BTO4_9	Bocas del Toro	Changuinola	9.46629	-82.5182	2017	1	0	0	7	0	0.68622	9.21626	89.078	20.5008	29.1137	357.453
CHI5_1	Chiriquí	Gualaca	8.53681	-82.2983	2017	0	0	0	0	0	0.61082	15.1054	88.1674	21.844	31.0832	341.664
CHI5_10	Chiriquí	Gualaca	8.52329	-82.2984	2017	0	1	0	0	1	0.66387	15.1054	88.1674	21.844	31.0832	341.664
CHI5_11	Chiriquí	Gualaca	8.52355	-82.3017	2017	0	0	0	0	0	0.70374	13.7976	89.1994	22.0687	31.4038	298.367
CHI5_12	Chiriquí	Gualaca	8.52887	-82.3025	2017	0	1	0	0	3	0.71701	13.7976	89.1994	22.0687	31.4038	298.367
CHI5_13	Chiriquí	Gualaca	8.52966	-82.3043	2017	0	0	0	0	0	0.69884	13.7976	89.1994	22.0687	31.4038	298.367
CHI5_14	Chiriquí	Gualaca	8.53144	-82.3027	2017	0	0	0	0	0	0.71495	13.7976	89.1994	22.0687	31.4038	298.367
CHI5_15	Chiriquí	Gualaca	8.53364	-82.3014	2017	0	1	0	0	3	0.62611	13.7976	89.1994	22.0687	31.4038	298.367
CHI5_16	Chiriquí	Gualaca	8.53152	-82.3004	2017	0	1	0	0	1	0.61439	13.7976	89.1994	22.0687	31.4038	298.367
CHI5_17	Chiriquí	Gualaca	8.5361	-82.3002	2017	0	1	0	0	10	0.6124	13.7976	89.1994	22.0687	31.4038	298.367
CHI5_18	Chiriquí	Gualaca	8.53702	-82.3041	2017	0	0	0	0	0	0.71557	13.7976	89.1994	22.0687	31.4038	298.367
CHI5_19	Chiriquí	Gualaca	8.53555	-82.3024	2017	0	1	0	0	6	0.67452	13.7976	89.1994	22.0687	31.4038	298.367
CHI5_2	Chiriquí	Gualaca	8.53404	-82.2982	2017	0	1	0	0	1	0.59316	15.1054	88.1674	21.844	31.0832	341.664
CHI5_20	Chiriquí	Gualaca	8.53237	-82.2997	2017	0	1	0	0	3	0.53473	13.7976	89.1994	22.0687	31.4038	298.367
CHI5_3	Chiriquí	Gualaca	8.53318	-82.2977	2017	0	0	0	0	0	0.57348	15.1054	88.1674	21.844	31.0832	341.664
CHI5_4	Chiriquí	Gualaca	8.53165	-82.2962	2017	0	1	0	0	1	0.59872	15.1054	88.1674	21.844	31.0832	341.664
CHI5_5	Chiriquí	Gualaca	8.52856	-82.2967	2017	0	0	0	0	0	0.64088	15.1054	88.1674	21.844	31.0832	341.664
CHI5_6	Chiriquí	Gualaca	8.52826	-82.2974	2017	0	1	0	0	7	0.64088	15.1054	88.1674	21.844	31.0832	341.664
CHI5_7	Chiriquí	Gualaca	8.52661	-82.2965	2017	0	1	0	0	4	0.68141	15.1054	88.1674	21.844	31.0832	341.664
CHI5_8	Chiriquí	Gualaca	8.52666	-82.298	2017	0	0	0	0	0	0.65084	15.1054	88.1674	21.844	31.0832	341.664
CHI5_9	Chiriquí	Gualaca	8.52567	-82.2986	2017	0	0	0	0	0	0.65344	15.1054	88.1674	21.844	31.0832	341.664
CHI7_1	Chiriquí	David	8.41576	-82.4272	2017	0	0	0	0	0	0.47987	10.6003	84.4997	23.1072	31.9651	2248.84
CHI7_10	Chiriquí	David	8.41934	-82.4265	2017	0	1	0	0	16	0.44043	11.2347	85.5268	22.2174	31.1022	575.939
CHI7_11	Chiriquí	David	8.4184	-82.4237	2017	0	0	0	0	0	0.43919	11.2347	85.5268	22.2174	31.1022	575.939
CHI7_12	Chiriquí	David	8.41726	-82.4258	2017	0	0	0	0	0	0.43713	10.6003	84.4997	23.1072	31.9651	2248.84
CHI7_13	Chiriquí	David	8.42086	-82.426	2017	0	1	0	0	4	0.45582	11.2347	85.5268	22.2174	31.1022	575.939
CHI7_14	Chiriquí	David	8.42331	-82.4223	2017	0	0	0	0	0	0.44033	11.2347	85.5268	22.2174	31.1022	575.939
CHI7_15	Chiriquí	David	8.42155	-82.423	2017	0	1	0	0	13	0.44034	11.2347	85.5268	22.2174	31.1022	575.939
CHI7_16	Chiriquí	David	8.42465	-82.4246	2017	0	1	0	0	5	0.34653	11.2347	85.5268	22.2174	31.1022	575.939
CHI7_17	Chiriquí	David	8.42097	-82.4285	2017	1	1	1	5	5	0.40894	11.2347	85.5268	22.2174	31.1022	575.939
CHI7_18	Chiriquí	David	8.42209	-82.431	2017	1	0	0	16	0	0.32859	11.2347	85.5268	22.2174	31.1022	575.939
CHI7_19	Chiriquí	David	8.42056	-82.4324	2017	0	1	0	0	8	0.37522	11.2347	85.5268	22.2174	31.1022	575.939
CHI7_2	Chiriquí	David	8.41235	-82.4268	2017	0	0	0	0	0	0.49251	10.6003	84.4997	23.1072	31.9651	2248.84
CHI7_20	Chiriquí	David	8.41583	-82.4328	2017	1	1	1	1	8	0.4427	10.6003	84.4997	23.1072	31.9651	2248.84
CHI7_3	Chiriquí	David	8.41327	-82.4259	2017	0	0	0	0	0	0.49044	10.6003	84.4997	23.1072	31.9651	2248.84
CHI7_4	Chiriquí	David	8.41238	-82.4245	2017	0	0	0	0	0	0.48318	10.6003	84.4997	23.1072	31.9651	2248.84
CHI7_5	Chiriquí	David	8.41088	-82.4237	2017	0	0	0	0	0	0.49081	10.6003	84.4997	23.1072	31.9651	2248.84
CHI7_6	Chiriquí	David	8.41309	-82.4232	2017	0	1	0	0	3	0.47946	10.6003	84.4997	23.1072	31.9651	2248.84
CHI7_7	Chiriquí	David	8.41412	-82.4266	2017	0	0	0	0	0	0.49044	10.6003	84.4997	23.1072	31.9651	2248.84
CHI7_8	Chiriquí	David	8.41863	-82.4281	2017	0	0	0	0	0	0.43532	11.2347	85.5268	22.2174	31.1022	575.939
CHI7_9	Chiriquí	David	8.41855	-82.4297	2017	0	1	0	0	20	0.40894	11.2347	85.5268	22.2174	31.1022	575.939
COL3_1	Colón	Portobelo	9.55349	-79.647	2017	0	0	0	0	0	0.62475	10.0547	86.3758	22.9552	30.33	271.621
COL3_10	Colón	Portobelo	9.5545	-79.6535	2017	1	0	0	4	0	0.19169	10.1019	86.1679	23.0506	30.4402	268.696
COL3_11	Colón	Portobelo	9.55471	-79.6538	2017	0	0	0	0	0	0.19169	10.1019	86.1679	23.0506	30.4402	268.696
COL3_12	Colón	Portobelo	9.55319	-79.6546	2017	0	0	0	0	0	0.43006	10.1019	86.1679	23.0506	30.4402	268.696
COL3_13	Colón	Portobelo	9.55267	-79.6551	2017	0	0	0	0	0	0.34601	10.1019	86.1679	23.0506	30.4402	268.696
COL3_14	Colón	Portobelo	9.55178	-79.6551	2017	0	0	0	0	0	0.34601	10.1019	86.1679	23.0506	30.4402	268.696
COL3_15	Colón	Portobelo	9.55309	-79.6555	2017	0	0	0	0	0	0.34601	10.1019	86.1679	23.0506	30.4402	268.696
COL3_16	Colón	Portobelo	9.55322	-79.6568	2017	0	0	0	0	0	0.37357	10.1019	86.1679	23.0506	30.4402	268.696
COL3_17	Colón	Portobelo	9.54853	-79.6702	2017	0	0	0	0	0	-0.04375	10.1019	86.1679	23.0506	30.4402	268.696
COL3_18	Colón	Portobelo	9.54585	-79.6714	2017	0	0	0	0	0	0.05481	10.1019	86.1679	23.0506	30.4402	268.696
COL3_19	Colón	Portobelo	9.54458	-79.6731	2017	0	0	0	0	0	0.12404	10.1019	86.1679	23.0506	30.4402	268.696
COL3_2	Colón	Portobelo	9.55315	-79.6501	2017	0	0	0	0	0	0.4657	10.1019	86.1679	23.0506	30.4402	268.696
COL3_3	Colón	Portobelo	9.55401	-79.6507	2017	0	0	0	0	0	0.55961	10.1019	86.1679	23.0506	30.4402	268.696
COL3_4	Colón	Portobelo	9.55402	-79.651	2017	0	0	0	0	0	0.4657	10.1019	86.1679	23.0506	30.4402	268.696
COL3_5	Colón	Portobelo	9.55448	-79.6513	2017	0	0	0	0	0	0.27537	10.1019	86.1679	23.0506	30.4402	268.696
COL3_6	Colón	Portobelo	9.55426	-79.6516	2017	0	0	0	0	0	0.4657	10.1019	86.1679	23.0506	30.4402	268.696
COL3_7	Colón	Portobelo	9.55599	-79.6519	2017	0	0	0	0	0	0.27537	10.1019	86.1679	23.0506	30.4402	268.696
COL3_8	Colón	Portobelo	9.55498	-79.6518	2017	0	0	0	0	0	0.27537	10.1019	86.1679	23.0506	30.4402	268.696
COL3_9	Colón	Portobelo	9.55527	-79.6525	2017	0	0	0	0	0	0.19169	10.1019	86.1679	23.0506	30.4402	268.696
COL5_1	Colón	Sabanitas	9.35212	-79.8063	2017	1	1	1	2	1	0.32916	10.1932	84.7078	23.9116	31.0168	1477.91
COL5_2	Colón	Sabanitas	9.35377	-79.8087	2017	1	1	1	4	1	0.33854	10.1932	84.7078	23.9116	31.0168	1477.91
COL5_3	Colón	Sabanitas	9.35481	-79.8086	2017	1	0	0	8	0	0.36154	10.1932	84.7078	23.9116	31.0168	1477.91
COL5_4	Colón	Sabanitas	9.35255	-79.8052	2017	0	1	0	0	1	0.28642	10.1932	84.7078	23.9116	31.0168	1477.91
COL5_5	Colón	Sabanitas	9.35362	-79.8048	2017	1	0	0	1	0	0.28642	10.1932	84.7078	23.9116	31.0168	1477.91
COL5_6	Colón	Sabanitas	9.35433	-79.8059	2017	1	1	1	1	1	0.36792	10.1932	84.7078	23.9116	31.0168	1477.91
COL5_7	Colón	Sabanitas	9.35584	-79.808	2017	0	0	0	0	0	0.36154	10.1932	84.7078	23.9116	31.0168	1477.91
COL5_8	Colón	Sabanitas	9.35569	-79.8072	2017	0	0	0	0	0	0.35855	10.1932	84.7078	23.9116	31.0168	1477.91
COL5_9	Colón	Sabanitas	9.35039	-79.8068	2017	0	1	0	0	2	0.35314	10.1932	84.7078	23.9116	31.0168	1477.91
COL5_10	Colón	Sabanitas	9.35009	-79.808	2017	0	0	0	0	0	0.33895	10.1932	84.7078	23.9116	31.0168	1477.91
COL5_11	Colón	Sabanitas	9.35068	-79.799	2017	1	1	1	1	1	0.34227	10.2281	85.1226	23.3975	30.9774	647.753
COL5_12	Colón	Sabanitas	9.35005	-79.7976	2017	0	0	0	0	0	0.42813	10.2281	85.1226	23.3975	30.9774	647.753
COL5_13	Colón	Sabanitas	9.35089	-79.7967	2017	0	0	0	0	0	0.44105	10.2281	85.1226	23.3975	30.9774	647.753
COL5_14	Colón	Sabanitas	9.34978	-79.7981	2017	1	0	0	1	0	0.42813	10.2281	85.1226	23.3975	30.9774	647.753
COL5_15	Colón	Sabanitas	9.3479	-79.7973	2017	0	0	0	0	0	0.504	10.2281	85.1226	23.3975	30.9774	647.753
COL5_16	Colón	Sabanitas	9.34612	-79.796	2017	0	0	0	0	0	0.55211	10.2281	85.1226	23.3975	30.9774	647.753
COL5_17	Colón	Sabanitas	9.35078	-79.8003	2017	0	0	0	0	0	0.29536	10.1932	84.7078	23.9116	31.0168	1477.91
COL5_18	Colón	Sabanitas	9.35157	-79.8011	2017	1	0	0	3	0	0.29536	10.1932	84.7078	23.9116	31.0168	1477.91
COL5_19	Colón	Sabanitas	9.35442	-79.8022	2017	0	0	0	0	0	0.50493	10.1932	84.7078	23.9116	31.0168	1477.91
COL5_20	Colón	Sabanitas	9.35368	-79.8013	2017	0	0	0	0	0	0.37297	10.1932	84.7078	23.9116	31.0168	1477.91
COL5_21	Colón	Sabanitas	9.35207	-79.8017	2017	0	0	0	0	0	0.37297	10.1932	84.7078	23.9116	31.0168	1477.91
COL5_22	Colón	Sabanitas	9.35402	-79.8018	2017	1	1	1	1	1	0.50493	10.1932	84.7078	23.9116	31.0168	1477.91
COL5_23	Colón	Sabanitas	9.354	-79.8012	2017	1	1	1	7	18	0.50493	10.1932	84.7078	23.9116	31.0168	1477.91
COL5_24	Colón	Sabanitas	9.35386	-79.8027	2017	0	0	0	0	0	0.50493	10.1932	84.7078	23.9116	31.0168	1477.91
COL5_25	Colón	Sabanitas	9.35219	-79.8063	2017	1	0	0	3	0	0.32916	10.1932	84.7078	23.9116	31.0168	1477.91
COL5_26	Colón	Sabanitas	9.35331	-79.8081	2017	1	1	1	25	1	0.33854	10.1932	84.7078	23.9116	31.0168	1477.91
COL5_27	Colón	Sabanitas	9.35379	-79.8088	2017	0	0	0	0	0	0.33854	10.1932	84.7078	23.9116	31.0168	1477.91
COL5_28	Colón	Sabanitas	9.3545	-79.8099	2017	0	0	0	0	0	0.48006	10.1932	84.7078	23.9116	31.0168	1477.91
COL5_29	Colón	Sabanitas	9.35295	-79.8058	2017	1	1	1	8	3	0.28394	10.1932	84.7078	23.9116	31.0168	1477.91
COL5_30	Colón	Sabanitas	9.35286	-79.8046	2017	0	0	0	0	0	0.28642	10.1932	84.7078	23.9116	31.0168	1477.91
COL5_31	Colón	Sabanitas	9.35363	-79.8048	2017	1	0	0	2	0	0.28642	10.1932	84.7078	23.9116	31.0168	1477.91
COL5_32	Colón	Sabanitas	9.35653	-79.8091	2017	0	0	0	0	0	0.36154	10.1932	84.7078	23.9116	31.0168	1477.91
COL5_33	Colón	Sabanitas	9.35569	-79.8072	2017	0	0	0	0	0	0.35855	10.1932	84.7078	23.9116	31.0168	1477.91
COL5_34	Colón	Sabanitas	9.3501	-79.807	2017	0	0	0	0	0	0.33895	10.1932	84.7078	23.9116	31.0168	1477.91
COL5_35	Colón	Sabanitas	9.35178	-79.8069	2017	1	0	0	1	0	0.34976	10.1932	84.7078	23.9116	31.0168	1477.91
COL5_36	Colón	Sabanitas	9.35053	-79.8033	2017	0	0	0	0	0	0.3071	10.1932	84.7078	23.9116	31.0168	1477.91
COL6_1	Colón	Gamboa	9.1189	-79.6986	2017	0	1	0	0	6	0.55518	10.0925	84.0264	23.0866	30.7765	792.88
COL6_2	Colón	Gamboa	9.1178	-79.697	2017	0	0	0	0	0	0.61399	10.2162	83.1054	23.1993	30.8181	778.757
COL6_3	Colón	Gamboa	9.118	-79.6963	2017	0	0	0	0	0	0.6364	10.2162	83.1054	23.1993	30.8181	778.757
COL6_4	Colón	Gamboa	9.1168	-79.698	2017	0	1	0	0	4	0.6029	10.2162	83.1054	23.1993	30.8181	778.757
COL6_5	Colón	Gamboa	9.1168	-79.698	2017	0	0	0	0	0	0.6029	10.2162	83.1054	23.1993	30.8181	778.757
COL6_6	Colón	Gamboa	9.1168	-79.6984	2017	0	0	0	0	0	0.54409	10.2162	83.1054	23.1993	30.8181	778.757
COL6_7	Colón	Gamboa	9.1167	-79.6989	2017	0	0	0	0	0	0.54409	10.2162	83.1054	23.1993	30.8181	778.757
COL6_8	Colón	Gamboa	9.1163	-79.698	2017	0	1	0	0	1	0.58361	10.2162	83.1054	23.1993	30.8181	778.757
COL6_9	Colón	Gamboa	9.116	-79.697	2017	0	0	0	0	0	0.59858	10.2162	83.1054	23.1993	30.8181	778.757
COL6_10	Colón	Gamboa	9.1181	-79.698	2017	0	0	0	0	0	0.6029	10.0925	84.0264	23.0866	30.7765	792.88
COL6_11	Colón	Gamboa	9.1196	-79.7011	2017	0	0	0	0	0	0.59384	9.94371	84.5553	22.9863	30.7014	280.349
COL6_12	Colón	Gamboa	9.1196	-79.7011	2017	0	0	0	0	0	0.59384	9.94371	84.5553	22.9863	30.7014	280.349
COL6_13	Colón	Gamboa	9.1189	-79.6986	2017	0	0	0	0	0	0.55518	10.0925	84.0264	23.0866	30.7765	792.88
COL6_14	Colón	Gamboa	9.1178	-79.697	2017	0	1	0	0	2	0.61399	10.2162	83.1054	23.1993	30.8181	778.757
COL6_15	Colón	Gamboa	9.118	-79.6963	2017	0	0	0	0	0	0.6364	10.2162	83.1054	23.1993	30.8181	778.757
COL6_16	Colón	Gamboa	9.1168	-79.698	2017	0	0	0	0	0	0.6029	10.2162	83.1054	23.1993	30.8181	778.757
COL6_17	Colón	Gamboa	9.1168	-79.698	2017	0	1	0	0	2	0.6029	10.2162	83.1054	23.1993	30.8181	778.757
COL6_18	Colón	Gamboa	9.1168	-79.6984	2017	0	0	0	0	0	0.54409	10.2162	83.1054	23.1993	30.8181	778.757
COL6_19	Colón	Gamboa	9.1167	-79.6989	2017	0	0	0	0	0	0.54409	10.2162	83.1054	23.1993	30.8181	778.757
COL6_20	Colón	Gamboa	9.1163	-79.698	2017	0	1	0	0	1	0.58361	10.2162	83.1054	23.1993	30.8181	778.757
COL6_21	Colón	Gamboa	9.116	-79.697	2017	0	0	0	0	0	0.59858	10.2162	83.1054	23.1993	30.8181	778.757
COL6_22	Colón	Gamboa	9.1181	-79.698	2017	0	1	0	0	1	0.6029	10.0925	84.0264	23.0866	30.7765	792.88
COL6_23	Colón	Gamboa	9.1196	-79.7011	2017	0	0	0	0	0	0.59384	9.94371	84.5553	22.9863	30.7014	280.349
COL6_24	Colón	Gamboa	9.1196	-79.7011	2017	0	0	0	0	0	0.59384	9.94371	84.5553	22.9863	30.7014	280.349
DAR2_1	Darién	Metetí	8.50225	-77.9813	2017	0	0	0	0	0	0.59597	7.2497	87.9432	22.6361	31.5979	210.53
DAR2_10	Darién	Metetí	8.49137	-77.9826	2017	1	0	0	5	0	0.53936	7.2497	87.9432	22.6361	31.5979	210.53
DAR2_11	Darién	Metetí	8.49647	-77.984	2017	0	0	0	0	0	0.55515	7.2497	87.9432	22.6361	31.5979	210.53
DAR2_12	Darién	Metetí	8.49889	-77.9825	2017	1	1	1	10	4	0.51729	7.2497	87.9432	22.6361	31.5979	210.53
DAR2_13	Darién	Metetí	8.50163	-77.9837	2017	0	1	0	0	2	0.57304	7.2497	87.9432	22.6361	31.5979	210.53
DAR2_14	Darién	Metetí	8.50436	-77.974	2017	0	1	0	0	1	0.5726	7.2497	87.9432	22.6361	31.5979	210.53
DAR2_15	Darién	Metetí	8.50442	-77.9713	2017	0	1	0	0	1	0.6041	7.2497	87.9432	22.6361	31.5979	210.53
DAR2_16	Darién	Metetí	8.5045	-77.9685	2017	0	0	0	0	0	0.55702	7.2497	87.9432	22.6361	31.5979	210.53
DAR2_17	Darién	Metetí	8.50689	-77.9759	2017	0	1	0	0	1	0.5984	7.2497	87.9432	22.6361	31.5979	210.53
DAR2_18	Darién	Metetí	8.51266	-77.9782	2017	0	1	0	0	1	0.59614	7.2497	87.9432	22.6361	31.5979	210.53
DAR2_2	Darién	Metetí	8.50265	-77.9783	2017	0	1	0	0	1	0.59143	7.2497	87.9432	22.6361	31.5979	210.53
DAR2_3	Darién	Metetí	8.49974	-77.977	2017	0	1	0	0	7	0.55445	7.2497	87.9432	22.6361	31.5979	210.53
DAR2_4	Darién	Metetí	8.49929	-77.9742	2017	0	0	0	0	0	0.55656	7.2497	87.9432	22.6361	31.5979	210.53
DAR2_5	Darién	Metetí	8.49756	-77.971	2017	0	0	0	0	0	0.59756	7.2497	87.9432	22.6361	31.5979	210.53
DAR2_6	Darién	Metetí	8.4941	-77.9697	2017	1	0	0	1	0	0.5574	7.2497	87.9432	22.6361	31.5979	210.53
DAR2_7	Darién	Metetí	8.4976	-77.98	2017	0	0	0	0	0	0.50779	7.2497	87.9432	22.6361	31.5979	210.53
DAR2_8	Darién	Metetí	8.49503	-77.9814	2017	0	0	0	0	0	0.5647	7.2497	87.9432	22.6361	31.5979	210.53
DAR2_9	Darién	Metetí	8.49257	-77.9804	2017	1	0	0	1	0	0.56858	7.2497	87.9432	22.6361	31.5979	210.53
LSA1_1	Los Santos	La Villa	7.93664	-80.417	2017	0	0	0	0	0	0.41718	8.55974	86.7135	22.774	32.0204	1675.19
LSA1_10	Los Santos	La Villa	7.93861	-80.4117	2017	1	1	1	8	8	0.48754	8.55974	86.7135	22.774	32.0204	1675.19
LSA1_11	Los Santos	La Villa	7.93789	-80.411	2017	1	0	0	26	0	0.48609	8.55974	86.7135	22.774	32.0204	1675.19
LSA1_12	Los Santos	La Villa	7.93572	-80.4113	2017	0	0	0	0	0	0.48947	8.55974	86.7135	22.774	32.0204	1675.19
LSA1_13	Los Santos	La Villa	7.93058	-80.407	2017	1	1	1	6	6	0.45815	8.55974	86.7135	22.774	32.0204	1675.19
LSA1_14	Los Santos	La Villa	7.93006	-80.4077	2017	0	0	0	0	0	0.46717	8.55974	86.7135	22.774	32.0204	1675.19
LSA1_15	Los Santos	La Villa	7.92606	-80.405	2017	0	0	0	0	0	0.53435	8.55974	86.7135	22.774	32.0204	1675.19
LSA1_16	Los Santos	La Villa	7.93125	-80.4123	2017	1	1	1	1	2	0.39203	8.55974	86.7135	22.774	32.0204	1675.19
LSA1_17	Los Santos	La Villa	7.93036	-80.4129	2017	1	1	1	2	13	0.45555	8.55974	86.7135	22.774	32.0204	1675.19
LSA1_18	Los Santos	La Villa	7.93181	-80.416	2017	1	1	1	2	14	0.49276	8.55974	86.7135	22.774	32.0204	1675.19
LSA1_19	Los Santos	La Villa	7.93239	-80.4179	2017	1	1	1	4	2	0.49782	8.55974	86.7135	22.774	32.0204	1675.19
LSA1_2	Los Santos	La Villa	7.93772	-80.4176	2017	0	0	0	0	0	0.47027	8.55974	86.7135	22.774	32.0204	1675.19
LSA1_20	Los Santos	La Villa	7.93192	-80.4175	2017	1	1	1	11	1	0.5071	8.55974	86.7135	22.774	32.0204	1675.19
LSA1_3	Los Santos	La Villa	7.93933	-80.4172	2017	1	0	0	1	0	0.56399	8.55974	86.7135	22.774	32.0204	1675.19
LSA1_4	Los Santos	La Villa	7.9405	-80.4168	2017	1	0	0	3	0	0.57176	8.55974	86.7135	22.774	32.0204	1675.19
LSA1_5	Los Santos	La Villa	7.94217	-80.4177	2017	0	1	0	0	14	0.581	8.55974	86.7135	22.774	32.0204	1675.19
LSA1_6	Los Santos	La Villa	7.94061	-80.4152	2017	1	1	1	4	2	0.57773	8.55974	86.7135	22.774	32.0204	1675.19
LSA1_7	Los Santos	La Villa	7.93883	-80.4155	2017	1	1	1	38	1	0.44573	8.55974	86.7135	22.774	32.0204	1675.19
LSA1_8	Los Santos	La Villa	7.93964	-80.4131	2017	1	1	1	29	29	0.58654	8.55974	86.7135	22.774	32.0204	1675.19
LSA1_9	Los Santos	La Villa	7.94044	-80.4106	2017	1	1	1	12	9	0.5832	8.55974	86.7135	22.774	32.0204	1675.19
LSA3_1	Los Santos	Tonosí	7.40692	-80.4438	2017	0	1	0	0	4	0.59085	7.22027	86.4401	23.6769	33.0257	399.88
LSA3_10	Los Santos	Tonosí	7.40769	-80.4367	2017	0	1	0	0	34	0.5779	7.22027	86.4401	23.6769	33.0257	399.88
LSA3_11	Los Santos	Tonosí	7.40944	-80.4399	2017	0	1	0	0	1	0.56901	7.22027	86.4401	23.6769	33.0257	399.88
LSA3_12	Los Santos	Tonosí	7.41044	-80.4432	2017	0	1	0	0	21	0.63473	7.22027	86.4401	23.6769	33.0257	399.88
LSA3_13	Los Santos	Tonosí	7.411	-80.4426	2017	0	1	0	0	4	0.64534	7.22027	86.4401	23.6769	33.0257	399.88
LSA3_14	Los Santos	Tonosí	7.41119	-80.4457	2017	0	1	0	0	1	0.65143	7.22027	86.4401	23.6769	33.0257	399.88
LSA3_15	Los Santos	Tonosí	7.41083	-80.4353	2017	0	1	0	0	6	0.56939	7.22027	86.4401	23.6769	33.0257	399.88
LSA3_16	Los Santos	Tonosí	7.40942	-80.4353	2017	0	0	0	0	0	0.56793	7.22027	86.4401	23.6769	33.0257	399.88
LSA3_17	Los Santos	Tonosí	7.4085	-80.4359	2017	0	1	0	0	12	0.57966	7.22027	86.4401	23.6769	33.0257	399.88
LSA3_18	Los Santos	Tonosí	7.40956	-80.4367	2017	0	1	0	0	10	0.55494	7.22027	86.4401	23.6769	33.0257	399.88
LSA3_19	Los Santos	Tonosí	7.41158	-80.4365	2017	0	0	0	0	0	0.57528	7.22027	86.4401	23.6769	33.0257	399.88
LSA3_2	Los Santos	Tonosí	7.40506	-80.4431	2017	0	1	0	0	6	0.58427	7.22027	86.4401	23.6769	33.0257	399.88
LSA3_20	Los Santos	Tonosí	7.40692	-80.442	2017	0	1	0	0	2	0.52986	7.22027	86.4401	23.6769	33.0257	399.88
LSA3_3	Los Santos	Tonosí	7.40503	-80.4417	2017	0	1	0	0	11	0.59369	7.22027	86.4401	23.6769	33.0257	399.88
LSA3_4	Los Santos	Tonosí	7.40647	-80.4412	2017	0	0	0	0	0	0.52986	7.22027	86.4401	23.6769	33.0257	399.88
LSA3_5	Los Santos	Tonosí	7.40478	-80.4399	2017	0	1	0	0	12	0.58999	7.22027	86.4401	23.6769	33.0257	399.88
LSA3_6	Los Santos	Tonosí	7.40569	-80.4392	2017	0	1	0	0	4	0.59531	7.22027	86.4401	23.6769	33.0257	399.88
LSA3_7	Los Santos	Tonosí	7.40506	-80.4374	2017	0	1	0	0	5	0.5826	7.22027	86.4401	23.6769	33.0257	399.88
LSA3_8	Los Santos	Tonosí	7.40542	-80.4359	2017	0	1	0	0	5	0.5826	7.22027	86.4401	23.6769	33.0257	399.88
LSA3_9	Los Santos	Tonosí	7.40689	-80.4375	2017	0	1	0	0	9	0.5779	7.22027	86.4401	23.6769	33.0257	399.88
LSA4_1	Los Santos	El Cacao	7.44064	-80.4121	2017	0	1	0	0	3	0.58569	7.16708	85.9991	23.9654	32.6833	90.3511
LSA4_10	Los Santos	El Cacao	7.44664	-80.4045	2017	0	0	0	0	0	0.58612	7.16708	85.9991	23.9654	32.6833	90.3511
LSA4_11	Los Santos	El Cacao	7.44797	-80.4033	2017	0	1	0	0	12	0.58612	7.16708	85.9991	23.9654	32.6833	90.3511
LSA4_12	Los Santos	El Cacao	7.44697	-80.4031	2017	0	1	0	0	7	0.56397	7.16708	85.9991	23.9654	32.6833	90.3511
LSA4_13	Los Santos	El Cacao	7.44939	-80.403	2017	0	1	0	0	17	0.57912	7.16708	85.9991	23.9654	32.6833	90.3511
LSA4_14	Los Santos	El Cacao	7.45036	-80.4038	2017	0	1	0	0	4	0.62524	7.16708	85.9991	23.9654	32.6833	90.3511
LSA4_15	Los Santos	El Cacao	7.45189	-80.4031	2017	0	1	0	0	13	0.64254	7.16708	85.9991	23.9654	32.6833	90.3511
LSA4_16	Los Santos	El Cacao	7.452	-80.4004	2017	0	1	0	0	10	0.65354	7.16708	85.9991	23.9654	32.6833	90.3511
LSA4_17	Los Santos	El Cacao	7.45081	-80.4004	2017	0	0	0	0	0	0.62265	7.16708	85.9991	23.9654	32.6833	90.3511
LSA4_18	Los Santos	El Cacao	7.45128	-80.4041	2017	0	1	0	0	1	0.63692	7.16708	85.9991	23.9654	32.6833	90.3511
LSA4_2	Los Santos	El Cacao	7.44186	-80.4112	2017	0	1	0	0	1	0.58569	7.16708	85.9991	23.9654	32.6833	90.3511
LSA4_3	Los Santos	El Cacao	7.44231	-80.411	2017	0	1	0	0	2	0.54915	7.16708	85.9991	23.9654	32.6833	90.3511
LSA4_4	Los Santos	El Cacao	7.44508	-80.4094	2017	0	0	0	0	0	0.64719	7.16708	85.9991	23.9654	32.6833	90.3511
LSA4_5	Los Santos	El Cacao	7.44561	-80.4091	2017	0	1	0	0	13	0.64789	7.16708	85.9991	23.9654	32.6833	90.3511
LSA4_6	Los Santos	El Cacao	7.44856	-80.4062	2017	0	0	0	0	0	0.5945	7.16708	85.9991	23.9654	32.6833	90.3511
LSA4_7	Los Santos	El Cacao	7.44878	-80.4046	2017	0	1	0	0	12	0.59391	7.16708	85.9991	23.9654	32.6833	90.3511
LSA4_8	Los Santos	El Cacao	7.44844	-80.4045	2017	0	1	0	0	17	0.59391	7.16708	85.9991	23.9654	32.6833	90.3511
LSA4_9	Los Santos	El Cacao	7.44786	-80.4043	2017	0	1	0	0	1	0.58612	7.16708	85.9991	23.9654	32.6833	90.3511
LSA5_1	Los Santos	Pedasí	7.53342	-80.0278	2017	1	1	1	3	3	0.559621	4.45819	79.1975	24.1809	30.9855	NA
LSA5_10	Los Santos	Pedasí	7.52672	-80.0182	2017	1	1	1	3	2	0.559621	4.45819	79.1975	24.1809	30.9855	NA
LSA5_11	Los Santos	Pedasí	7.5275	-80.017	2017	1	1	1	59	37	0.559621	4.45819	79.1975	24.1809	30.9855	NA
LSA5_12	Los Santos	Pedasí	7.52681	-80.0183	2017	1	1	1	3	12	0.559621	4.45819	79.1975	24.1809	30.9855	NA
LSA5_13	Los Santos	Pedasí	7.528	-80.0171	2017	1	1	1	3	36	0.559621	4.45819	79.1975	24.1809	30.9855	NA
LSA5_14	Los Santos	Pedasí	7.52856	-80.0187	2017	1	1	1	24	8	0.559621	4.45819	79.1975	24.1809	30.9855	NA
LSA5_15	Los Santos	Pedasí	7.53106	-80.0173	2017	0	1	0	0	9	0.559621	4.45819	79.1975	24.1809	30.9855	NA
LSA5_16	Los Santos	Pedasí	7.5315	-80.0192	2017	0	1	0	0	5	0.559621	4.45819	79.1975	24.1809	30.9855	NA
LSA5_17	Los Santos	Pedasí	7.53372	-80.0171	2017	1	0	0	1	0	0.559621	4.45819	79.1975	24.1809	30.9855	NA
LSA5_18	Los Santos	Pedasí	7.53278	-80.0178	2017	1	0	0	1	0	0.559621	4.45819	79.1975	24.1809	30.9855	NA
LSA5_19	Los Santos	Pedasí	7.53161	-80.0177	2017	1	1	1	1	2	0.559621	4.45819	79.1975	24.1809	30.9855	NA
LSA5_2	Los Santos	Pedasí	7.53281	-80.0297	2017	1	1	1	1	5	0.559621	4.45819	79.1975	24.1809	30.9855	NA
LSA5_20	Los Santos	Pedasí	7.53014	-80.0194	2017	1	1	1	8	22	0.559621	4.45819	79.1975	24.1809	30.9855	NA
LSA5_3	Los Santos	Pedasí	7.53083	-80.0183	2017	0	1	0	0	15	0.559621	4.45819	79.1975	24.1809	30.9855	NA
LSA5_4	Los Santos	Pedasí	7.52972	-80.0184	2017	1	1	1	1	6	0.559621	4.45819	79.1975	24.1809	30.9855	NA
LSA5_5	Los Santos	Pedasí	7.52972	-80.0168	2017	0	0	0	0	0	0.559621	4.45819	79.1975	24.1809	30.9855	NA
LSA5_6	Los Santos	Pedasí	7.52889	-80.0167	2017	1	0	0	1	0	0.559621	4.45819	79.1975	24.1809	30.9855	NA
LSA5_7	Los Santos	Pedasí	7.53111	-80.0192	2017	1	1	1	3	24	0.559621	4.45819	79.1975	24.1809	30.9855	NA
LSA5_8	Los Santos	Pedasí	7.53056	-80.0175	2017	1	1	1	5	11	0.559621	4.45819	79.1975	24.1809	30.9855	NA
LSA5_9	Los Santos	Pedasí	7.52514	-80.0192	2017	1	0	0	28	0	0.559621	4.45819	79.1975	24.1809	30.9855	NA
PAN1_1	Panama Oeste	Princesa Mía	8.96544	-79.7042	2017	0	1	0	0	14	0.4257	10.6346	83.5112	23.1869	30.7468	343.357
PAN1_10	Panama Oeste	Princesa Mía	8.96519	-79.7009	2017	0	1	0	0	1	0.43426	10.6346	83.5112	23.1869	30.7468	343.357
PAN1_11	Panama Oeste	Princesa Mía	8.96575	-79.7007	2017	1	0	0	1	0	0.44867	10.6346	83.5112	23.1869	30.7468	343.357
PAN1_12	Panama Oeste	Princesa Mía	8.96613	-79.7014	2017	1	0	0	3	0	0.44017	10.6346	83.5112	23.1869	30.7468	343.357
PAN1_2	Panama Oeste	Princesa Mía	8.96468	-79.7036	2017	0	0	0	0	0	0.4257	10.6346	83.5112	23.1869	30.7468	343.357
PAN1_3	Panama Oeste	Princesa Mía	8.96561	-79.704	2017	0	0	0	0	0	0.4257	10.6346	83.5112	23.1869	30.7468	343.357
PAN1_4	Panama Oeste	Princesa Mía	8.96483	-79.7032	2017	0	0	0	0	0	0.4257	10.6346	83.5112	23.1869	30.7468	343.357
PAN1_5	Panama Oeste	Princesa Mía	8.96486	-79.7027	2017	0	1	0	0	4	0.39404	10.6346	83.5112	23.1869	30.7468	343.357
PAN1_6	Panama Oeste	Princesa Mía	8.96446	-79.702	2017	0	1	0	0	4	0.39404	10.6346	83.5112	23.1869	30.7468	343.357
PAN1_7	Panama Oeste	Princesa Mía	8.96554	-79.7021	2017	0	1	0	0	8	0.39404	10.6346	83.5112	23.1869	30.7468	343.357
PAN1_8	Panama Oeste	Princesa Mía	8.96575	-79.7015	2017	1	1	1	2	2	0.44017	10.6346	83.5112	23.1869	30.7468	343.357
PAN1_9	Panama Oeste	Princesa Mía	8.96495	-79.7017	2017	1	0	0	2	0	0.39404	10.6346	83.5112	23.1869	30.7468	343.357
PAN2_1	Panama Oeste	Lluvia de Oro	8.9601	-79.702	2017	0	0	0	0	0	0.37286	10.6346	83.5112	23.1869	30.7468	343.357
PAN2_10	Panama Oeste	Lluvia de Oro	8.96053	-79.6997	2017	1	1	1	1	2	0.32168	10.6346	83.5112	23.1869	30.7468	343.357
PAN2_11	Panama Oeste	Lluvia de Oro	8.9605	-79.6992	2017	1	1	1	43	2	0.32168	13.782	82.1657	23.3688	31.025	672.916
PAN2_12	Panama Oeste	Lluvia de Oro	8.95975	-79.6983	2017	1	0	0	2	0	0.32168	13.782	82.1657	23.3688	31.025	672.916
PAN2_2	Panama Oeste	Lluvia de Oro	8.96035	-79.7018	2017	1	0	0	2	0	0.37286	10.6346	83.5112	23.1869	30.7468	343.357
PAN2_3	Panama Oeste	Lluvia de Oro	8.95872	-79.7016	2017	0	0	0	0	0	0.46327	10.6346	83.5112	23.1869	30.7468	343.357
PAN2_4	Panama Oeste	Lluvia de Oro	8.95941	-79.702	2017	1	1	1	1	2	0.45074	10.6346	83.5112	23.1869	30.7468	343.357
PAN2_5	Panama Oeste	Lluvia de Oro	8.96081	-79.7014	2017	0	1	0	0	2	0.34906	10.6346	83.5112	23.1869	30.7468	343.357
PAN2_6	Panama Oeste	Lluvia de Oro	8.95921	-79.7011	2017	1	1	1	2	3	0.34906	10.6346	83.5112	23.1869	30.7468	343.357
PAN2_7	Panama Oeste	Lluvia de Oro	8.96045	-79.7009	2017	0	0	0	0	0	0.34906	10.6346	83.5112	23.1869	30.7468	343.357
PAN2_8	Panama Oeste	Lluvia de Oro	8.95916	-79.7005	2017	1	1	1	6	1	0.34906	10.6346	83.5112	23.1869	30.7468	343.357
PAN2_9	Panama Oeste	Lluvia de Oro	8.96058	-79.7004	2017	1	0	0	3	0	0.34906	10.6346	83.5112	23.1869	30.7468	343.357
PAN3_1	Panama Oeste	Nuevo Chorrillo	8.95236	-79.6989	2017	1	1	1	2	1	0.49801	13.782	82.1657	23.3688	31.025	672.916
PAN3_10	Panama Oeste	Nuevo Chorrillo	8.95527	-79.6945	2017	1	1	1	1	12	0.36743	13.782	82.1657	23.3688	31.025	672.916
PAN3_11	Panama Oeste	Nuevo Chorrillo	8.95804	-79.6942	2017	0	0	0	0	0	0.37373	13.782	82.1657	23.3688	31.025	672.916
PAN3_12	Panama Oeste	Nuevo Chorrillo	8.95712	-79.6935	2017	0	0	0	0	0	0.37373	13.782	82.1657	23.3688	31.025	672.916
PAN3_2	Panama Oeste	Nuevo Chorrillo	8.95417	-79.6972	2017	0	1	0	0	3	0.39119	13.782	82.1657	23.3688	31.025	672.916
PAN3_3	Panama Oeste	Nuevo Chorrillo	8.955	-79.6963	2017	1	1	1	4	2	0.41935	13.782	82.1657	23.3688	31.025	672.916
PAN3_4	Panama Oeste	Nuevo Chorrillo	8.95582	-79.6953	2017	0	0	0	0	0	0.36743	13.782	82.1657	23.3688	31.025	672.916
PAN3_5	Panama Oeste	Nuevo Chorrillo	8.95355	-79.6951	2017	1	0	0	2	0	0.35227	13.782	82.1657	23.3688	31.025	672.916
PAN3_6	Panama Oeste	Nuevo Chorrillo	8.95287	-79.6963	2017	1	1	1	4	1	0.39119	13.782	82.1657	23.3688	31.025	672.916
PAN3_7	Panama Oeste	Nuevo Chorrillo	8.95177	-79.6971	2017	1	1	1	19	5	0.46469	13.782	82.1657	23.3688	31.025	672.916
PAN3_8	Panama Oeste	Nuevo Chorrillo	8.95154	-79.6984	2017	1	1	1	1	9	0.4673	13.782	82.1657	23.3688	31.025	672.916
PAN3_9	Panama Oeste	Nuevo Chorrillo	8.95281	-79.6978	2017	1	0	0	2	0	0.39119	13.782	82.1657	23.3688	31.025	672.916
PAN4_1	Panama	Chilibre	9.16879	-79.617	2017	0	1	0	0	3	0.58817	10.0831	84.7569	23.0201	30.6757	1413.67
PAN4_2	Panama	Chilibre	9.16821	-79.6146	2017	0	0	0	0	0	0.54847	10.0831	84.7569	23.0201	30.6757	1413.67
PAN4_3	Panama	Chilibre	9.16771	-79.6125	2017	0	0	0	0	0	0.59663	10.1446	83.5462	23.1761	30.8496	1037.78
PAN4_4	Panama	Chilibre	9.16952	-79.6115	2017	0	0	0	0	0	0.60084	10.0831	84.7569	23.0201	30.6757	1413.67
PAN4_5	Panama	Chilibre	9.17524	-79.6097	2017	0	0	0	0	0	0.57494	10.0831	84.7569	23.0201	30.6757	1413.67
PAN4_6	Panama	Chilibre	9.17808	-79.6123	2017	0	0	0	0	0	0.54244	10.0831	84.7569	23.0201	30.6757	1413.67
PAN4_7	Panama	Chilibre	9.17696	-79.6124	2017	0	0	0	0	0	0.54259	10.0831	84.7569	23.0201	30.6757	1413.67
PAN4_8	Panama	Chilibre	9.17449	-79.6109	2017	0	1	0	0	4	0.53111	10.0831	84.7569	23.0201	30.6757	1413.67
PAN4_9	Panama	Chilibre	9.17341	-79.6111	2017	0	1	0	0	1	0.5313	10.0831	84.7569	23.0201	30.6757	1413.67
PAN5_1	Panama	Arraiján	8.94793	-79.6492	2017	0	1	0	0	3	0.4472	13.3503	80.5524	23.6533	31.3779	714.688
PAN5_10	Panama	Arraiján	8.94217	-79.6401	2017	0	0	0	0	0	0.42913	13.3503	80.5524	23.6533	31.3779	714.688
PAN5_2	Panama	Arraiján	8.94261	-79.646	2017	1	1	1	2	1	0.44798	13.3503	80.5524	23.6533	31.3779	714.688
PAN5_3	Panama	Arraiján	8.94166	-79.6461	2017	1	1	1	5	18	0.49739	13.3503	80.5524	23.6533	31.3779	714.688
PAN5_4	Panama	Arraiján	8.94001	-79.6457	2017	1	1	1	2	13	0.49739	13.3503	80.5524	23.6533	31.3779	714.688
PAN5_5	Panama	Arraiján	8.94266	-79.6442	2017	0	1	0	0	6	0.45373	13.3503	80.5524	23.6533	31.3779	714.688
PAN5_6	Panama	Arraiján	8.9419	-79.6438	2017	1	0	0	6	0	0.46561	13.3503	80.5524	23.6533	31.3779	714.688
PAN5_7	Panama	Arraiján	8.94083	-79.6412	2017	0	0	0	0	0	0.45635	13.3503	80.5524	23.6533	31.3779	714.688
PAN5_8	Panama	Arraiján	8.94203	-79.6409	2017	1	1	1	1	1	0.43916	13.3503	80.5524	23.6533	31.3779	714.688
PAN5_9	Panama	Arraiján	8.94383	-79.6404	2017	0	0	0	0	0	0.4262	13.3503	80.5524	23.6533	31.3779	714.688
PAN6_1	Panama	Chepo	9.16705	-79.092	2017	1	1	1	1	24	0.43742	9.76066	86.8077	22.7358	30.0769	441.967
PAN6_10	Panama	Chepo	9.16089	-79.0972	2017	0	0	0	0	0	0.45995	9.76066	86.8077	22.7358	30.0769	441.967
PAN6_11	Panama	Chepo	9.16073	-79.0993	2017	0	1	0	0	10	0.49911	9.85401	87.3366	22.6173	29.9307	1055.86
PAN6_12	Panama	Chepo	9.1603	-79.1019	2017	0	1	0	0	23	0.50013	9.85401	87.3366	22.6173	29.9307	1055.86
PAN6_13	Panama	Chepo	9.16199	-79.0992	2017	0	0	0	0	0	0.49911	9.76066	86.8077	22.7358	30.0769	441.967
PAN6_14	Panama	Chepo	9.16305	-79.0967	2017	0	0	0	0	0	0.48708	9.76066	86.8077	22.7358	30.0769	441.967
PAN6_15	Panama	Chepo	9.16592	-79.0947	2017	0	0	0	0	0	0.40391	9.76066	86.8077	22.7358	30.0769	441.967
PAN6_16	Panama	Chepo	9.16647	-79.0957	2017	1	0	0	2	0	0.40391	9.76066	86.8077	22.7358	30.0769	441.967
PAN6_17	Panama	Chepo	9.16527	-79.0968	2017	1	0	0	4	0	0.44316	9.76066	86.8077	22.7358	30.0769	441.967
PAN6_18	Panama	Chepo	9.16277	-79.0988	2017	1	1	1	6	12	0.49077	9.76066	86.8077	22.7358	30.0769	441.967
PAN6_19	Panama	Chepo	9.1645	-79.0989	2017	0	0	0	0	0	0.49077	9.76066	86.8077	22.7358	30.0769	441.967
PAN6_2	Panama	Chepo	9.16573	-79.0928	2017	1	1	1	2	1	0.40761	9.76066	86.8077	22.7358	30.0769	441.967
PAN6_20	Panama	Chepo	9.16643	-79.098	2017	0	1	0	0	13	0.47892	9.76066	86.8077	22.7358	30.0769	441.967
PAN6_3	Panama	Chepo	9.16415	-79.0919	2017	1	0	0	2	0	0.43218	9.76066	86.8077	22.7358	30.0769	441.967
PAN6_4	Panama	Chepo	9.16155	-79.0919	2017	0	0	0	0	0	0.53664	9.76066	86.8077	22.7358	30.0769	441.967
PAN6_5	Panama	Chepo	9.16296	-79.0934	2017	0	0	0	0	0	0.39874	9.76066	86.8077	22.7358	30.0769	441.967
PAN6_6	Panama	Chepo	9.16219	-79.0945	2017	0	0	0	0	0	0.44122	9.76066	86.8077	22.7358	30.0769	441.967
PAN6_7	Panama	Chepo	9.16042	-79.0939	2017	0	0	0	0	0	0.60348	9.76066	86.8077	22.7358	30.0769	441.967
PAN6_8	Panama	Chepo	9.15905	-79.0946	2017	1	1	1	5	1	0.5128	9.76066	86.8077	22.7358	30.0769	441.967
PAN6_9	Panama	Chepo	9.15956	-79.0961	2017	0	0	0	0	0	0.45167	9.76066	86.8077	22.7358	30.0769	441.967
LSA 3_1	Los Santos	Tonosí	7.4069	-80.4436	2018-05-03	0	1	0	0	6	0.5592	5.1563	78.5322	23.6655	32.9373	256.758
LSA 3_2	Los Santos	Tonosí	7.4053	-80.4431	2018-05-03	0	1	0	0	9	0.5592	5.1563	78.5322	23.6655	32.9373	256.758
LSA 3_3	Los Santos	Tonosí	7.3817	-80.4431	2018-05-03	0	1	0	0	5	0.5592	5.1563	78.5322	23.6655	32.9373	256.758
LSA 3_4	Los Santos	Tonosí	7.4044	-80.4383	2018-05-03	0	0	0	0	0	0.5592	5.1563	78.5322	23.6655	32.9373	256.758
LSA 3_5	Los Santos	Tonosí	7.4056	-80.4369	2018-05-03	0	1	0	0	7	0.5592	5.1563	78.5322	23.6655	32.9373	256.758
LSA 3_6	Los Santos	Tonosí	7.4053	-80.4397	2018-05-03	0	1	0	0	9	0.5592	5.1563	78.5322	23.6655	32.9373	256.758
LSA 3_7	Los Santos	Tonosí	7.425	-80.4333	2018-05-03	0	1	0	0	4	0.5487	5.0338	77.5064	23.7036	32.6734	142.564
LSA 3_8	Los Santos	Tonosí	7.4161	-80.4072	2018-05-03	0	1	0	0	5	0.5592	5.1563	78.5322	23.6655	32.9373	256.758
LSA 3_9	Los Santos	Tonosí	7.4258	-80.3769	2018-05-03	0	0	0	0	0	0.5663	5.0064	78.0023	23.6129	32.5281	148.345
LSA 3_10	Los Santos	Tonosí	7.4217	-80.3933	2018-05-03	0	1	0	0	1	0.5663	5.0064	78.0023	23.6129	32.5281	148.345
LSA 3_11	Los Santos	Tonosí	7.4092	-80.4369	2018-05-03	0	1	0	0	6	0.5592	5.1563	78.5322	23.6655	32.9373	256.758
LSA 3_12	Los Santos	Tonosí	7.4433	-80.4281	2018-05-03	0	1	0	0	7	0.5487	5.0338	77.5064	23.7036	32.6734	142.564
LSA 3_13	Los Santos	Tonosí	7.41	-80.4436	2018-05-03	0	1	0	0	1	0.5592	5.1563	78.5322	23.6655	32.9373	256.758
LSA 3_14	Los Santos	Tonosí	7.4086	-80.4408	2018-05-03	0	1	0	0	10	0.5592	5.1563	78.5322	23.6655	32.9373	256.758
LSA 3_15	Los Santos	Tonosí	7.4092	-80.4392	2018-05-03	0	1	0	0	6	0.5592	5.1563	78.5322	23.6655	32.9373	256.758
LSA 4_1	Los Santos	El Cacao	7.4406	-80.4119	2018-05-03	0	0	0	0	0	0.5487	5.0338	77.5064	23.7036	32.6734	142.564
LSA 4_2	Los Santos	El Cacao	7.4344	-80.3539	2018-05-03	0	0	0	0	0	0.5663	5.0064	78.0023	23.6129	32.5281	148.345
LSA 4_3	Los Santos	El Cacao	7.4439	-80.4103	2018-05-03	0	0	0	0	0	0.5487	5.0338	77.5064	23.7036	32.6734	142.564
LSA 4_4	Los Santos	El Cacao	7.4581	-80.3781	2018-05-03	0	1	0	0	3	0.5663	5.0064	78.0023	23.6129	32.5281	148.345
LSA 4_5	Los Santos	El Cacao	7.4486	-80.4061	2018-05-03	0	1	0	0	5	0.5487	5.0338	77.5064	23.7036	32.6734	142.564
LSA 4_6	Los Santos	El Cacao	7.4464	-80.4047	2018-05-03	0	1	0	0	2	0.5487	5.0338	77.5064	23.7036	32.6734	142.564
LSA 4_7	Los Santos	El Cacao	7.4567	-80.3978	2018-05-03	0	0	0	0	0	0.5663	5.0064	78.0023	23.6129	32.5281	148.345
LSA 4_8	Los Santos	El Cacao	7.4522	-80.3942	2018-05-03	0	0	0	0	0	0.5663	5.0064	78.0023	23.6129	32.5281	148.345
LSA 4_9	Los Santos	El Cacao	7.4489	-80.4036	2018-05-03	0	0	0	0	0	0.5487	5.0338	77.5064	23.7036	32.6734	142.564
LSA 4_10	Los Santos	El Cacao	7.4581	-80.3781	2018-05-03	0	1	0	0	5	0.5663	5.0064	78.0023	23.6129	32.5281	148.345
LSA 4_11	Los Santos	El Cacao	7.4511	-80.4042	2018-05-03	0	1	0	0	1	0.5487	5.0338	77.5064	23.7036	32.6734	142.564
LSA 4_12	Los Santos	El Cacao	7.4519	-80.4022	2018-05-03	0	1	0	0	1	0.5487	5.0338	77.5064	23.7036	32.6734	142.564
LSA 4_13	Los Santos	El Cacao	7.4528	-80.4003	2018-05-03	0	0	0	0	0	0.5487	5.0338	77.5064	23.7036	32.6734	142.564
LSA 4_14	Los Santos	El Cacao	7.4508	-80.4006	2018-05-03	0	0	0	0	0	0.5487	5.0338	77.5064	23.7036	32.6734	142.564
LSA 4_15	Los Santos	El Cacao	7.4494	-80.4003	2018-05-03	0	0	0	0	0	0.5487	5.0338	77.5064	23.7036	32.6734	142.564
LSA 5_1	Los Santos	Pedasí	7.5333	-80.0194	2018-05-04	0	1	0	0	9	0.5627	4.4582	79.1448	24.087	31.0155	NA
LSA 5_2	Los Santos	Pedasí	7.5342	-80.0292	2018-05-04	1	1	1	1	7	0.5627	4.4582	79.1448	24.087	31.0155	NA
LSA 5_3	Los Santos	Pedasí	7.5342	-80.0306	2018-05-04	0	1	0	0	4	0.5627	4.4582	79.1448	24.087	31.0155	NA
LSA 5_4	Los Santos	Pedasí	7.5328	-80.0297	2018-05-04	0	1	0	0	12	0.5627	4.4582	79.1448	24.087	31.0155	NA
LSA 5_5	Los Santos	Pedasí	7.5342	-80.0292	2018-05-04	0	1	0	0	9	0.5627	4.4582	79.1448	24.087	31.0155	NA
LSA 5_6	Los Santos	Pedasí	7.53	-80.0169	2018-05-04	0	1	0	0	1	0.5627	4.4582	79.1448	24.087	31.0155	NA
LSA 5_7	Los Santos	Pedasí	7.5239	-80.0269	2018-05-04	1	0	0	11	0	0.5627	4.4582	79.1448	24.087	31.0155	NA
LSA 5_8	Los Santos	Pedasí	7.5253	-80.0261	2018-05-04	0	1	0	0	14	0.5627	4.4582	79.1448	24.087	31.0155	NA
LSA 5_9	Los Santos	Pedasí	7.5278	-80.0222	2018-05-04	0	1	0	0	4	0.5627	4.4582	79.1448	24.087	31.0155	NA
LSA 5_10	Los Santos	Pedasí	7.5283	-80.0211	2018-05-04	0	1	0	0	6	0.5627	4.4582	79.1448	24.087	31.0155	NA
LSA 5_11	Los Santos	Pedasí	7.5308	-80.0247	2018-05-04	0	0	0	0	0	0.5627	4.4582	79.1448	24.087	31.0155	NA
LSA 5_12	Los Santos	Pedasí	7.5311	-80.0247	2018-05-04	0	1	0	0	19	0.5627	4.4582	79.1448	24.087	31.0155	NA
LSA 5_13	Los Santos	Pedasí	7.5336	-80.0264	2018-05-04	0	1	0	0	3	0.5627	4.4582	79.1448	24.087	31.0155	NA
LSA 5_14	Los Santos	Pedasí	7.5328	-80.0256	2018-05-04	0	0	0	0	0	0.5627	4.4582	79.1448	24.087	31.0155	NA
LSA 5_15	Los Santos	Pedasí	7.5303	-80.025	2018-05-04	1	1	1	1	6	0.5627	4.4582	79.1448	24.087	31.0155	NA
LSA 6_1	Los Santos	Guararé	7.7531	-80.2503	2018-05-04	0	1	0	0	8	0.5421	4.6785	78.698	22.4149	31.5324	565.444
LSA 6_2	Los Santos	Guararé	7.8158	-80.2756	2018-05-04	0	1	0	0	1	0.4775	4.8767	79.2099	22.4693	31.5766	547.505
LSA 6_3	Los Santos	Guararé	7.8181	-80.2731	2018-05-04	0	1	0	0	2	0.4939	5.0487	79.5433	22.4987	31.6113	380.316
LSA 6_4	Los Santos	Guararé	7.8144	-80.2811	2018-05-04	0	1	0	0	2	0.4775	4.8767	79.2099	22.4693	31.5766	547.505
LSA 6_5	Los Santos	Guararé	7.8197	-80.275	2018-05-04	0	1	0	0	5	0.4939	5.0487	79.5433	22.4987	31.6113	380.316
LSA 6_6	Los Santos	Guararé	7.8192	-80.2775	2018-05-04	0	1	0	0	3	0.4939	5.0487	79.5433	22.4987	31.6113	380.316
LSA 6_7	Los Santos	Guararé	7.8153	-80.2808	2018-05-04	1	1	1	1	2	0.4775	4.8767	79.2099	22.4693	31.5766	547.505
LSA 6_8	Los Santos	Guararé	7.8153	-80.2806	2018-05-04	0	0	0	0	0	0.4775	4.8767	79.2099	22.4693	31.5766	547.505
LSA 6_9	Los Santos	Guararé	7.815	-80.2828	2018-05-04	0	0	0	0	0	0.4775	4.8767	79.2099	22.4693	31.5766	547.505
LSA 6_10	Los Santos	Guararé	7.8164	-80.2831	2018-05-04	1	0	0	14	0	0.4775	4.8767	79.2099	22.4693	31.5766	547.505
LSA 6_11	Los Santos	Guararé	7.815	-80.2814	2018-05-04	0	1	0	0	17	0.4775	4.8767	79.2099	22.4693	31.5766	547.505
LSA 6_12	Los Santos	Guararé	7.8158	-80.2811	2018-05-04	0	1	0	0	1	0.4775	4.8767	79.2099	22.4693	31.5766	547.505
LSA 6_13	Los Santos	Guararé	7.8311	-80.2797	2018-05-04	0	0	0	0	0	0.4939	5.0487	79.5433	22.4987	31.6113	380.316
LSA 6_14	Los Santos	Guararé	7.8197	-80.2778	2018-05-04	1	1	1	10	2	0.4939	5.0487	79.5433	22.4987	31.6113	380.316
LSA 6_15	Los Santos	Guararé	7.8228	-80.2719	2018-05-04	0	0	0	0	0	0.4939	5.0487	79.5433	22.4987	31.6113	380.316
LSA 1_1	Los Santos	La Villa	7.9364	-80.4161	2018-05-04	1	0	0	7	0	0.4959	5.1975	80.3398	22.7764	32.0802	1176.48
LSA 1_2	Los Santos	La Villa	7.9469	-80.4206	2018-05-04	0	0	0	0	0	0.4959	5.1975	80.3398	22.7764	32.0802	1176.48
LSA 1_3	Los Santos	La Villa	7.9394	-80.4133	2018-05-04	1	0	0	21	0	0.4959	5.1975	80.3398	22.7764	32.0802	1176.48
LSA 1_4	Los Santos	La Villa	7.9394	-80.4108	2018-05-04	1	1	1	4	3	0.4959	5.1975	80.3398	22.7764	32.0802	1176.48
LSA 1_5	Los Santos	La Villa	7.9383	-80.4119	2018-05-04	1	0	0	6	0	0.4959	5.1975	80.3398	22.7764	32.0802	1176.48
LSA 1_6	Los Santos	La Villa	7.9375	-80.4114	2018-05-04	1	0	0	2	0	0.4959	5.1975	80.3398	22.7764	32.0802	1176.48
LSA 1_7	Los Santos	La Villa	7.9364	-80.4119	2018-05-04	0	0	0	0	0	0.4959	5.1975	80.3398	22.7764	32.0802	1176.48
LSA 1_8	Los Santos	La Villa	7.9344	-80.4086	2018-05-04	0	1	0	0	4	0.4959	5.1975	80.3398	22.7764	32.0802	1176.48
LSA 1_9	Los Santos	La Villa	7.9289	-80.4056	2018-05-04	1	1	1	2	1	0.4959	5.1975	80.3398	22.7764	32.0802	1176.48
LSA 1_10	Los Santos	La Villa	7.93	-80.4072	2018-05-04	1	1	1	2	1	0.4959	5.1975	80.3398	22.7764	32.0802	1176.48
LSA 1_11	Los Santos	La Villa	7.9272	-80.4103	2018-05-04	1	1	1	1	8	0.4959	5.1975	80.3398	22.7764	32.0802	1176.48
LSA 1_12	Los Santos	La Villa	7.9306	-80.4089	2018-05-04	0	0	0	0	0	0.4959	5.1975	80.3398	22.7764	32.0802	1176.48
LSA 1_13	Los Santos	La Villa	7.9303	-47.2797	2018-05-04	1	1	1	2	3	NA	NA	NA	NA	NA	NA
LSA 1_14	Los Santos	La Villa	7.9325	-80.4133	2018-05-04	1	0	0	7	0	0.4959	5.1975	80.3398	22.7764	32.0802	1176.48
LSA 1_15	Los Santos	La Villa	7.9328	-80.4153	2018-05-04	0	1	0	0	10	0.4959	5.1975	80.3398	22.7764	32.0802	1176.48
LSA 3_1	Los Santos	Tonosí	7.4117	-80.4508	2018-06-12	0	1	0	0	11	0.5688	5.1316	78.0791	23.5113	32.9648	150.808
LSA 3_2	Los Santos	Tonosí	7.4117	-80.4508	2018-06-12	0	0	0	0	0	0.5688	5.1316	78.0791	23.5113	32.9648	150.808
LSA 3_3	Los Santos	Tonosí	7.4086	-80.4494	2018-06-12	0	1	0	0	3	0.5688	5.1316	78.0791	23.5113	32.9648	150.808
LSA 3_4	Los Santos	Tonosí	7.4081	-80.4461	2018-06-12	0	1	0	0	5	0.5592	5.1563	78.5322	23.6655	32.9373	256.758
LSA 3_5	Los Santos	Tonosí	7.4075	-80.4417	2018-06-12	0	1	0	0	10	0.5592	5.1563	78.5322	23.6655	32.9373	256.758
LSA 3_6	Los Santos	Tonosí	7.4086	-80.4333	2018-06-12	0	1	0	0	5	0.5592	5.1563	78.5322	23.6655	32.9373	256.758
LSA 3_7	Los Santos	Tonosí	7.4117	-80.4375	2018-06-12	0	1	0	0	8	0.5592	5.1563	78.5322	23.6655	32.9373	256.758
LSA 3_8	Los Santos	Tonosí	7.4153	-80.4367	2018-06-12	0	1	0	0	4	0.5592	5.1563	78.5322	23.6655	32.9373	256.758
LSA 3_9	Los Santos	Tonosí	7.415	-80.4369	2018-06-12	0	1	0	0	8	0.5592	5.1563	78.5322	23.6655	32.9373	256.758
LSA 3_10	Los Santos	Tonosí	7.4175	-80.4381	2018-06-12	0	1	0	0	7	0.5592	5.1563	78.5322	23.6655	32.9373	256.758
LSA 3_11	Los Santos	Tonosí	7.4144	-80.4389	2018-06-12	0	0	0	0	0	0.5592	5.1563	78.5322	23.6655	32.9373	256.758
LSA 3_12	Los Santos	Tonosí	7.4114	-80.4403	2018-06-12	0	1	0	0	3	0.5592	5.1563	78.5322	23.6655	32.9373	256.758
LSA 3_13	Los Santos	Tonosí	7.4114	-80.4403	2018-06-12	0	1	0	0	8	0.5592	5.1563	78.5322	23.6655	32.9373	256.758
LSA 3_14	Los Santos	Tonosí	7.42	-80.4558	2018-06-12	0	1	0	0	8	0.5627	4.9976	76.8263	23.4166	32.6373	121.1
LSA 3_15	Los Santos	Tonosí	7.4158	-80.4442	2018-06-12	0	1	0	0	1	0.5592	5.1563	78.5322	23.6655	32.9373	256.758
LSA 4_1	Los Santos	El Cacao	7.4453	-80.42	2018-06-12	0	0	0	0	0	0.5487	5.0338	77.5064	23.7036	32.6734	142.564
LSA 4_2	Los Santos	El Cacao	7.4483	-80.4186	2018-06-12	0	0	0	0	0	0.5487	5.0338	77.5064	23.7036	32.6734	142.564
LSA 4_3	Los Santos	El Cacao	7.45	-80.4181	2018-06-12	0	0	0	0	0	0.5487	5.0338	77.5064	23.7036	32.6734	142.564
LSA 4_4	Los Santos	El Cacao	7.4536	-80.415	2018-06-12	0	0	0	0	0	0.5487	5.0338	77.5064	23.7036	32.6734	142.564
LSA 4_5	Los Santos	El Cacao	7.4536	-80.415	2018-06-12	0	1	0	0	17	0.5487	5.0338	77.5064	23.7036	32.6734	142.564
LSA 4_6	Los Santos	El Cacao	7.4556	-80.4075	2018-06-12	0	1	0	0	1	0.5487	5.0338	77.5064	23.7036	32.6734	142.564
LSA 4_7	Los Santos	El Cacao	7.4561	-80.4053	2018-06-12	0	1	0	0	5	0.5487	5.0338	77.5064	23.7036	32.6734	142.564
LSA 4_8	Los Santos	El Cacao	7.4561	-80.4053	2018-06-12	0	0	0	0	0	0.5487	5.0338	77.5064	23.7036	32.6734	142.564
LSA 4_9	Los Santos	El Cacao	7.4586	-80.4078	2018-06-12	0	0	0	0	0	0.5487	5.0338	77.5064	23.7036	32.6734	142.564
LSA 4_10	Los Santos	El Cacao	7.45	-80.4061	2018-06-12	0	1	0	0	16	0.5487	5.0338	77.5064	23.7036	32.6734	142.564
LSA 4_11	Los Santos	El Cacao	7.4533	-80.4042	2018-06-12	0	1	0	0	5	0.5487	5.0338	77.5064	23.7036	32.6734	142.564
LSA 4_12	Los Santos	El Cacao	7.455	-80.4	2018-06-12	0	1	0	0	4	0.5487	5.0338	77.5064	23.7036	32.6734	142.564
LSA 4_13	Los Santos	El Cacao	7.45	-80.4	2018-06-12	0	1	0	0	2	0.5487	5.0338	77.5064	23.7036	32.6734	142.564
LSA 4_14	Los Santos	El Cacao	7.4603	-80.4	2018-06-12	0	1	0	0	2	0.5487	5.0338	77.5064	23.7036	32.6734	142.564
LSA 4_15	Los Santos	El Cacao	7.4608	-80.4072	2018-06-12	0	1	0	0	1	0.5487	5.0338	77.5064	23.7036	32.6734	142.564
LSA 5_1	Los Santos	Pedasí	7.5333	-80.0186	2018-06-12	1	1	1	1	3	0.5627	4.4582	79.1448	24.087	31.0155	NA
LSA 5_2	Los Santos	Pedasí	7.5336	-80.0211	2018-06-12	0	0	0	0	0	0.5627	4.4582	79.1448	24.087	31.0155	NA
LSA 5_3	Los Santos	Pedasí	7.5336	-80.0219	2018-06-12	0	0	0	0	0	0.5627	4.4582	79.1448	24.087	31.0155	NA
LSA 5_4	Los Santos	Pedasí	7.5333	-80.0231	2018-06-12	0	1	0	0	6	0.5627	4.4582	79.1448	24.087	31.0155	NA
LSA 5_5	Los Santos	Pedasí	7.5436	-80.0219	2018-06-12	1	1	1	1	3	0.5627	4.4582	79.1448	24.087	31.0155	NA
LSA 5_6	Los Santos	Pedasí	7.5403	-80.0214	2018-06-12	0	1	0	0	6	0.5627	4.4582	79.1448	24.087	31.0155	NA
LSA 5_7	Los Santos	Pedasí	7.5389	-80.0244	2018-06-12	1	1	1	1	1	0.5627	4.4582	79.1448	24.087	31.0155	NA
LSA 5_8	Los Santos	Pedasí	7.5353	-80.0208	2018-06-12	0	0	0	0	0	0.5627	4.4582	79.1448	24.087	31.0155	NA
LSA 5_9	Los Santos	Pedasí	7.5333	-80.0167	2018-06-12	0	1	0	0	4	0.5627	4.4582	79.1448	24.087	31.0155	NA
LSA 5_10	Los Santos	Pedasí	7.5336	-80.0119	2018-06-12	0	0	0	0	0	0.5627	4.4582	79.1448	24.087	31.0155	NA
LSA 5_11	Los Santos	Pedasí	7.5353	-80.0097	2018-06-12	0	0	0	0	0	0.5627	4.4582	79.1448	24.087	31.0155	NA
LSA 5_12	Los Santos	Pedasí	7.5356	-80.0097	2018-06-12	0	0	0	0	0	0.5627	4.4582	79.1448	24.087	31.0155	NA
LSA 5_13	Los Santos	Pedasí	7.5403	-80.0136	2018-06-12	0	1	0	0	10	0.5627	4.4582	79.1448	24.087	31.0155	NA
LSA 5_14	Los Santos	Pedasí	7.5403	-80.0136	2018-06-12	0	1	0	0	1	0.5627	4.4582	79.1448	24.087	31.0155	NA
LSA 5_15	Los Santos	Pedasí	7.5433	-80.0156	2018-06-12	1	1	1	1	1	0.5627	4.4582	79.1448	24.087	31.0155	NA
LSA 6_1	Los Santos	Guararé	7.8247	-80.2881	2018-06-13	0	1	0	0	0	0.4939	5.0487	79.5433	22.4987	31.6113	380.316
LSA 6_2	Los Santos	Guararé	7.8261	-80.2806	2018-06-13	0	1	0	0	10	0.4939	5.0487	79.5433	22.4987	31.6113	380.316
LSA 6_3	Los Santos	Guararé	7.8169	-80.2772	2018-06-13	0	1	0	0	6	0.4775	4.8767	79.2099	22.4693	31.5766	547.505
LSA 6_4	Los Santos	Guararé	7.8231	-80.2769	2018-06-13	0	1	0	0	8	0.4939	5.0487	79.5433	22.4987	31.6113	380.316
LSA 6_5	Los Santos	Guararé	7.8242	-80.2803	2018-06-13	0	1	0	0	5	0.4939	5.0487	79.5433	22.4987	31.6113	380.316
LSA 6_6	Los Santos	Guararé	7.8244	-80.2869	2018-06-13	1	1	1	3	4	0.4939	5.0487	79.5433	22.4987	31.6113	380.316
LSA 6_7	Los Santos	Guararé	7.8217	-80.2808	2018-06-13	1	1	1	2	12	0.4939	5.0487	79.5433	22.4987	31.6113	380.316
LSA 6_8	Los Santos	Guararé	7.8219	-80.2853	2018-06-13	1	1	1	1	6	0.4939	5.0487	79.5433	22.4987	31.6113	380.316
LSA 6_9	Los Santos	Guararé	7.8217	-80.2853	2018-06-13	0	1	0	0	9	0.4939	5.0487	79.5433	22.4987	31.6113	380.316
LSA 6_10	Los Santos	Guararé	7.825	-80.2919	2018-06-13	0	1	0	0	4	0.4939	5.0487	79.5433	22.4987	31.6113	380.316
LSA 6_11	Los Santos	Guararé	7.8169	-80.2917	2018-06-13	1	1	1	1	2	0.4775	4.8767	79.2099	22.4693	31.5766	547.505
LSA 6_12	Los Santos	Guararé	7.8167	-80.2906	2018-06-13	0	0	0	0	0	0.4775	4.8767	79.2099	22.4693	31.5766	547.505
LSA 6_13	Los Santos	Guararé	7.8169	-80.2883	2018-06-13	1	1	1	2	10	0.4775	4.8767	79.2099	22.4693	31.5766	547.505
LSA 6_14	Los Santos	Guararé	7.8261	-80.2894	2018-06-13	0	1	0	0	5	0.4939	5.0487	79.5433	22.4987	31.6113	380.316
LSA 6_15	Los Santos	Guararé	7.8317	-80.2889	2018-06-13	0	1	0	0	28	0.4939	5.0487	79.5433	22.4987	31.6113	380.316
LSA 1_1	Los Santos	La Villa	7.9414	-80.4169	2018-06-13	1	0	0	21	0	0.4959	5.1975	80.3398	22.7764	32.0802	1176.48
LSA 1_2	Los Santos	La Villa	7.9456	-80.4167	2018-06-13	1	0	0	6	0	0.4959	5.1975	80.3398	22.7764	32.0802	1176.48
LSA 1_3	Los Santos	La Villa	7.9436	-80.4222	2018-06-13	1	1	1	27	2	0.4959	5.1975	80.3398	22.7764	32.0802	1176.48
LSA 1_4	Los Santos	La Villa	7.9456	-80.4178	2018-06-13	0	0	0	0	0	0.4959	5.1975	80.3398	22.7764	32.0802	1176.48
LSA 1_5	Los Santos	La Villa	7.9417	-80.4194	2018-06-13	0	0	0	0	0	0.4959	5.1975	80.3398	22.7764	32.0802	1176.48
LSA 1_6	Los Santos	La Villa	7.9411	-80.4183	2018-06-13	1	1	1	6	1	0.4959	5.1975	80.3398	22.7764	32.0802	1176.48
LSA 1_7	Los Santos	La Villa	7.9411	-80.4186	2018-06-13	1	0	0	4	0	0.4959	5.1975	80.3398	22.7764	32.0802	1176.48
LSA 1_8	Los Santos	La Villa	7.9408	-80.4183	2018-06-13	1	1	1	14	3	0.4959	5.1975	80.3398	22.7764	32.0802	1176.48
LSA 1_9	Los Santos	La Villa	7.9375	-80.4094	2018-06-13	1	1	1	1	3	0.4959	5.1975	80.3398	22.7764	32.0802	1176.48
LSA 1_10	Los Santos	La Villa	7.9344	-80.4106	2018-06-13	0	1	0	0	3	0.4959	5.1975	80.3398	22.7764	32.0802	1176.48
LSA 1_11	Los Santos	La Villa	7.9344	-80.4003	2018-06-13	1	1	1	1	4	0.4959	5.1975	80.3398	22.7764	32.0802	1176.48
LSA 1_12	Los Santos	La Villa	7.9406	-80.4206	2018-06-13	1	1	1	12	1	0.4959	5.1975	80.3398	22.7764	32.0802	1176.48
LSA 1_13	Los Santos	La Villa	7.9408	-80.4219	2018-06-13	1	1	1	1	4	0.4959	5.1975	80.3398	22.7764	32.0802	1176.48
LSA 1_14	Los Santos	La Villa	7.9419	-80.4267	2018-06-13	0	1	0	0	1	0.4959	5.1975	80.3398	22.7764	32.0802	1176.48
LSA 1_15	Los Santos	La Villa	7.9425	-80.4169	2018-06-13	1	0	0	1	0	0.4959	5.1975	80.3398	22.7764	32.0802	1176.48
LSA 3_1	Los Santos	Tonosí	7.4117	-80.4508	2018-07-28	0	0	0	0	0	0.5688	5.1316	78.0791	23.5113	32.9648	150.808
LSA 3_2	Los Santos	Tonosí	7.4117	-80.4508	2018-07-28	0	1	0	0	2	0.5688	5.1316	78.0791	23.5113	32.9648	150.808
LSA 3_3	Los Santos	Tonosí	7.4086	-80.4494	2018-07-28	0	1	0	0	1	0.5688	5.1316	78.0791	23.5113	32.9648	150.808
LSA 3_4	Los Santos	Tonosí	7.4081	-80.4461	2018-07-28	0	1	0	0	11	0.5592	5.1563	78.5322	23.6655	32.9373	256.758
LSA 3_5	Los Santos	Tonosí	7.4075	-80.4417	2018-07-28	0	1	0	0	4	0.5592	5.1563	78.5322	23.6655	32.9373	256.758
LSA 3_6	Los Santos	Tonosí	7.4086	-80.4333	2018-07-28	0	0	0	0	0	0.5592	5.1563	78.5322	23.6655	32.9373	256.758
LSA 3_7	Los Santos	Tonosí	7.4117	-80.4375	2018-07-28	0	1	0	0	5	0.5592	5.1563	78.5322	23.6655	32.9373	256.758
LSA 3_8	Los Santos	Tonosí	7.4153	-80.4367	2018-07-28	0	1	0	0	1	0.5592	5.1563	78.5322	23.6655	32.9373	256.758
LSA 3_9	Los Santos	Tonosí	7.415	-80.4369	2018-07-28	0	0	0	0	0	0.5592	5.1563	78.5322	23.6655	32.9373	256.758
LSA 3_10	Los Santos	Tonosí	7.4175	-80.4381	2018-07-28	0	1	0	0	15	0.5592	5.1563	78.5322	23.6655	32.9373	256.758
LSA 3_11	Los Santos	Tonosí	7.4144	-80.4389	2018-07-28	0	0	0	0	0	0.5592	5.1563	78.5322	23.6655	32.9373	256.758
LSA 3_12	Los Santos	Tonosí	7.4114	-80.4403	2018-07-28	0	1	0	0	8	0.5592	5.1563	78.5322	23.6655	32.9373	256.758
LSA 3_13	Los Santos	Tonosí	7.4114	-80.4403	2018-07-28	0	1	0	0	4	0.5592	5.1563	78.5322	23.6655	32.9373	256.758
LSA 3_14	Los Santos	Tonosí	7.42	-80.4558	2018-07-28	0	1	0	0	1	0.5627	4.9976	76.8263	23.4166	32.6373	121.1
LSA 3_15	Los Santos	Tonosí	7.4158	-80.4442	2018-07-28	0	1	0	0	10	0.5592	5.1563	78.5322	23.6655	32.9373	256.758
LSA 4_1	Los Santos	El Cacao	7.4453	-80.42	2018-07-28	0	1	0	0	0	0.5487	5.0338	77.5064	23.7036	32.6734	142.564
LSA 4_2	Los Santos	El Cacao	7.4483	-80.4186	2018-07-28	0	0	0	0	0	0.5487	5.0338	77.5064	23.7036	32.6734	142.564
LSA 4_3	Los Santos	El Cacao	7.45	-80.4181	2018-07-28	0	0	0	0	0	0.5487	5.0338	77.5064	23.7036	32.6734	142.564
LSA 4_4	Los Santos	El Cacao	7.4536	-80.415	2018-07-28	0	1	0	0	5	0.5487	5.0338	77.5064	23.7036	32.6734	142.564
LSA 4_5	Los Santos	El Cacao	7.4536	-80.415	2018-07-28	0	1	0	0	5	0.5487	5.0338	77.5064	23.7036	32.6734	142.564
LSA 4_6	Los Santos	El Cacao	7.4556	-80.4075	2018-07-28	0	1	0	0	2	0.5487	5.0338	77.5064	23.7036	32.6734	142.564
LSA 4_7	Los Santos	El Cacao	7.4561	-80.4053	2018-07-28	0	1	0	0	3	0.5487	5.0338	77.5064	23.7036	32.6734	142.564
LSA 4_8	Los Santos	El Cacao	7.4561	-80.4053	2018-07-28	0	1	0	0	7	0.5487	5.0338	77.5064	23.7036	32.6734	142.564
LSA 4_9	Los Santos	El Cacao	7.4586	-80.4078	2018-07-28	0	0	0	0	0	0.5487	5.0338	77.5064	23.7036	32.6734	142.564
LSA 4_10	Los Santos	El Cacao	7.45	-80.4061	2018-07-28	0	0	0	0	0	0.5487	5.0338	77.5064	23.7036	32.6734	142.564
LSA 4_11	Los Santos	El Cacao	7.4533	-80.4042	2018-07-28	0	1	0	0	2	0.5487	5.0338	77.5064	23.7036	32.6734	142.564
LSA 4_12	Los Santos	El Cacao	7.455	-80.4	2018-07-28	0	1	0	0	1	0.5487	5.0338	77.5064	23.7036	32.6734	142.564
LSA 4_13	Los Santos	El Cacao	7.45	-80.4	2018-07-28	0	1	0	0	4	0.5487	5.0338	77.5064	23.7036	32.6734	142.564
LSA 4_14	Los Santos	El Cacao	7.4603	-80.4	2018-07-28	0	0	0	0	0	0.5487	5.0338	77.5064	23.7036	32.6734	142.564
LSA 4_15	Los Santos	El Cacao	7.4608	-80.4072	2018-07-28	0	1	0	0	5	0.5487	5.0338	77.5064	23.7036	32.6734	142.564
LSA 5_1	Los Santos	Pedasí	7.5333	-80.0186	2018-07-29	1	1	1	1	1	0.5627	4.4582	79.1448	24.087	31.0155	NA
LSA 5_2	Los Santos	Pedasí	7.5336	-80.0211	2018-07-29	0	1	0	0	16	0.5627	4.4582	79.1448	24.087	31.0155	NA
LSA 5_3	Los Santos	Pedasí	7.5336	-80.0219	2018-07-29	0	0	0	0	0	0.5627	4.4582	79.1448	24.087	31.0155	NA
LSA 5_4	Los Santos	Pedasí	7.5333	-80.0231	2018-07-29	1	1	1	1	3	0.5627	4.4582	79.1448	24.087	31.0155	NA
LSA 5_5	Los Santos	Pedasí	7.5436	-80.0219	2018-07-29	0	1	0	0	8	0.5627	4.4582	79.1448	24.087	31.0155	NA
LSA 5_6	Los Santos	Pedasí	7.5403	-80.0214	2018-07-29	1	1	1	8	6	0.5627	4.4582	79.1448	24.087	31.0155	NA
LSA 5_7	Los Santos	Pedasí	7.5389	-80.0244	2018-07-29	0	1	0	0	5	0.5627	4.4582	79.1448	24.087	31.0155	NA
LSA 5_8	Los Santos	Pedasí	7.5353	-80.0208	2018-07-29	1	1	1	8	1	0.5627	4.4582	79.1448	24.087	31.0155	NA
LSA 5_9	Los Santos	Pedasí	7.5333	-80.0167	2018-07-29	0	1	0	0	7	0.5627	4.4582	79.1448	24.087	31.0155	NA
LSA 5_10	Los Santos	Pedasí	7.5336	-80.0119	2018-07-29	1	1	1	1	9	0.5627	4.4582	79.1448	24.087	31.0155	NA
LSA 5_11	Los Santos	Pedasí	7.5353	-80.0097	2018-07-29	1	1	1	1	13	0.5627	4.4582	79.1448	24.087	31.0155	NA
LSA 5_12	Los Santos	Pedasí	7.5356	-80.0097	2018-07-29	1	1	1	1	3	0.5627	4.4582	79.1448	24.087	31.0155	NA
LSA 5_13	Los Santos	Pedasí	7.5403	-80.0136	2018-07-29	1	1	1	2	8	0.5627	4.4582	79.1448	24.087	31.0155	NA
LSA 5_14	Los Santos	Pedasí	7.5403	-80.0136	2018-07-29	0	1	0	0	15	0.5627	4.4582	79.1448	24.087	31.0155	NA
LSA 5_15	Los Santos	Pedasí	7.5433	-80.0156	2018-07-29	0	1	0	0	11	0.5627	4.4582	79.1448	24.087	31.0155	NA
LSA 6_1	Los Santos	Guararé	7.8247	-80.2881	2018-07-29	1	1	1	1	4	0.4939	5.0487	79.5433	22.4987	31.6113	380.316
LSA 6_2	Los Santos	Guararé	7.8261	-80.2806	2018-07-29	0	1	0	0	5	0.4939	5.0487	79.5433	22.4987	31.6113	380.316
LSA 6_3	Los Santos	Guararé	7.8169	-80.2772	2018-07-29	0	1	0	0	4	0.4775	4.8767	79.2099	22.4693	31.5766	547.505
LSA 6_4	Los Santos	Guararé	7.8231	-80.2769	2018-07-29	0	1	0	0	11	0.4939	5.0487	79.5433	22.4987	31.6113	380.316
LSA 6_5	Los Santos	Guararé	7.8242	-80.2803	2018-07-29	0	1	0	0	6	0.4939	5.0487	79.5433	22.4987	31.6113	380.316
LSA 6_6	Los Santos	Guararé	7.8244	-80.2869	2018-07-29	1	1	1	3	6	0.4939	5.0487	79.5433	22.4987	31.6113	380.316
LSA 6_7	Los Santos	Guararé	7.8217	-80.2808	2018-07-29	1	0	0	1	0	0.4939	5.0487	79.5433	22.4987	31.6113	380.316
LSA 6_8	Los Santos	Guararé	7.8219	-80.2853	2018-07-29	1	1	1	0	6	0.4939	5.0487	79.5433	22.4987	31.6113	380.316
LSA 6_9	Los Santos	Guararé	7.8217	-80.2853	2018-07-29	0	0	0	0	0	0.4939	5.0487	79.5433	22.4987	31.6113	380.316
LSA 6_10	Los Santos	Guararé	7.825	-80.2919	2018-07-29	0	0	0	0	0	0.4939	5.0487	79.5433	22.4987	31.6113	380.316
LSA 6_11	Los Santos	Guararé	7.8169	-80.2917	2018-07-29	1	1	1	2	7	0.4775	4.8767	79.2099	22.4693	31.5766	547.505
LSA 6_12	Los Santos	Guararé	7.8167	-80.2906	2018-07-29	1	1	1	2	8	0.4775	4.8767	79.2099	22.4693	31.5766	547.505
LSA 6_13	Los Santos	Guararé	7.8169	-80.2883	2018-07-29	0	0	0	0	0	0.4775	4.8767	79.2099	22.4693	31.5766	547.505
LSA 6_14	Los Santos	Guararé	7.8261	-80.2894	2018-07-29	1	1	1	1	8	0.4939	5.0487	79.5433	22.4987	31.6113	380.316
LSA 6_15	Los Santos	Guararé	7.8317	-80.2889	2018-07-29	1	1	1	1	1	0.4939	5.0487	79.5433	22.4987	31.6113	380.316
LSA 1_1	Los Santos	La Villa	7.9414	-80.4169	2018-07-29	1	1	1	1	3	0.4959	5.1975	80.3398	22.7764	32.0802	1176.48
LSA 1_2	Los Santos	La Villa	7.9456	-80.4167	2018-07-29	1	1	1	1	1	0.4959	5.1975	80.3398	22.7764	32.0802	1176.48
LSA 1_3	Los Santos	La Villa	7.9436	-80.4222	2018-07-29	1	0	0	2	0	0.4959	5.1975	80.3398	22.7764	32.0802	1176.48
LSA 1_4	Los Santos	La Villa	7.9456	-80.4178	2018-07-29	1	0	0	7	0	0.4959	5.1975	80.3398	22.7764	32.0802	1176.48
LSA 1_5	Los Santos	La Villa	7.9417	-80.4194	2018-07-29	0	1	0	0	9	0.4959	5.1975	80.3398	22.7764	32.0802	1176.48
LSA 1_6	Los Santos	La Villa	7.9411	-80.4183	2018-07-29	0	0	0	0	0	0.4959	5.1975	80.3398	22.7764	32.0802	1176.48
LSA 1_7	Los Santos	La Villa	7.9411	-80.4186	2018-07-29	1	1	1	14	17	0.4959	5.1975	80.3398	22.7764	32.0802	1176.48
LSA 1_8	Los Santos	La Villa	7.9408	-80.4183	2018-07-29	1	0	0	3	0	0.4959	5.1975	80.3398	22.7764	32.0802	1176.48
LSA 1_9	Los Santos	La Villa	7.9375	-80.4094	2018-07-29	1	1	1	2	2	0.4959	5.1975	80.3398	22.7764	32.0802	1176.48
LSA 1_10	Los Santos	La Villa	7.9344	-80.4106	2018-07-29	0	1	0	0	1	0.4959	5.1975	80.3398	22.7764	32.0802	1176.48
LSA 1_11	Los Santos	La Villa	7.9344	-80.4003	2018-07-29	1	1	1	1	5	0.4959	5.1975	80.3398	22.7764	32.0802	1176.48
LSA 1_12	Los Santos	La Villa	7.9406	-80.4206	2018-07-29	0	1	0	0	7	0.4959	5.1975	80.3398	22.7764	32.0802	1176.48
LSA 1_13	Los Santos	La Villa	7.9408	-80.4219	2018-07-29	1	1	1	2	3	0.4959	5.1975	80.3398	22.7764	32.0802	1176.48
LSA 1_14	Los Santos	La Villa	7.9419	-80.4267	2018-07-29	1	1	1	1	3	0.4959	5.1975	80.3398	22.7764	32.0802	1176.48
LSA 1_15	Los Santos	La Villa	7.9425	-80.4169	2018-07-29	0	1	0	0	7	0.4959	5.1975	80.3398	22.7764	32.0802	1176.48
LSA 1_16	Los Santos	La Villa			2019-07-29	0	1	0	0	6	NA	NA	NA	NA	NA	NA
LSA 3_1	Los Santos	Tonosí	7.4117	-80.4508	2018-09-07	0	1	0	0	2	0.5688	5.1316	78.0791	23.5113	32.9648	150.808
LSA 3_2	Los Santos	Tonosí	7.4117	-80.4508	2018-09-07	0	1	0	0	3	0.5688	5.1316	78.0791	23.5113	32.9648	150.808
LSA 3_3	Los Santos	Tonosí	7.4086	-80.4494	2018-09-07	0	0	0	0	0	0.5688	5.1316	78.0791	23.5113	32.9648	150.808
LSA 3_4	Los Santos	Tonosí	7.4081	-80.4461	2018-09-07	0	0	0	0	0	0.5592	5.1563	78.5322	23.6655	32.9373	256.758
LSA 3_5	Los Santos	Tonosí	7.4075	-80.4417	2018-09-07	0	1	0	0	4	0.5592	5.1563	78.5322	23.6655	32.9373	256.758
LSA 3_6	Los Santos	Tonosí	7.4086	-80.4333	2018-09-07	0	1	0	0	2	0.5592	5.1563	78.5322	23.6655	32.9373	256.758
LSA 3_7	Los Santos	Tonosí	7.4117	-80.4375	2018-09-07	0	1	0	0	1	0.5592	5.1563	78.5322	23.6655	32.9373	256.758
LSA 3_8	Los Santos	Tonosí	7.4153	-80.4367	2018-09-07	0	1	0	0	6	0.5592	5.1563	78.5322	23.6655	32.9373	256.758
LSA 3_9	Los Santos	Tonosí	7.415	-80.4369	2018-09-07	0	1	0	0	7	0.5592	5.1563	78.5322	23.6655	32.9373	256.758
LSA 3_10	Los Santos	Tonosí	7.4175	-80.4381	2018-09-07	0	1	0	0	5	0.5592	5.1563	78.5322	23.6655	32.9373	256.758
LSA 3_11	Los Santos	Tonosí	7.4144	-80.4389	2018-09-07	0	1	0	0	11	0.5592	5.1563	78.5322	23.6655	32.9373	256.758
LSA 3_12	Los Santos	Tonosí	7.4114	-80.4403	2018-09-07	0	0	0	0	0	0.5592	5.1563	78.5322	23.6655	32.9373	256.758
LSA 3_13	Los Santos	Tonosí	7.4114	-80.4403	2018-09-07	0	0	0	0	0	0.5592	5.1563	78.5322	23.6655	32.9373	256.758
LSA 3_14	Los Santos	Tonosí	7.42	-80.4558	2018-09-07	0	1	0	0	1	0.5627	4.9976	76.8263	23.4166	32.6373	121.1
LSA 3_15	Los Santos	Tonosí	7.4158	-80.4442	2018-09-07	0	1	0	0	6	0.5592	5.1563	78.5322	23.6655	32.9373	256.758
LSA 4_1	Los Santos	El Cacao	7.4453	-80.42	2018-09-07	0	1	0	0	4	0.5487	5.0338	77.5064	23.7036	32.6734	142.564
LSA 4_2	Los Santos	El Cacao	7.4483	-80.4186	2018-09-07	0	1	0	0	10	0.5487	5.0338	77.5064	23.7036	32.6734	142.564
LSA 4_3	Los Santos	El Cacao	7.45	-80.4181	2018-09-07	0	0	0	0	0	0.5487	5.0338	77.5064	23.7036	32.6734	142.564
LSA 4_4	Los Santos	El Cacao	7.4536	-80.415	2018-09-07	0	1	0	0	3	0.5487	5.0338	77.5064	23.7036	32.6734	142.564
LSA 4_5	Los Santos	El Cacao	7.4536	-80.415	2018-09-07	0	1	0	0	8	0.5487	5.0338	77.5064	23.7036	32.6734	142.564
LSA 4_6	Los Santos	El Cacao	7.4556	-80.4075	2018-09-07	0	0	0	0	0	0.5487	5.0338	77.5064	23.7036	32.6734	142.564
LSA 4_7	Los Santos	El Cacao	7.4561	-80.4053	2018-09-07	0	0	0	0	0	0.5487	5.0338	77.5064	23.7036	32.6734	142.564
LSA 4_8	Los Santos	El Cacao	7.4561	-80.4053	2018-09-07	0	1	0	0	1	0.5487	5.0338	77.5064	23.7036	32.6734	142.564
LSA 4_9	Los Santos	El Cacao	7.4586	-80.4078	2018-09-07	0	1	0	0	3	0.5487	5.0338	77.5064	23.7036	32.6734	142.564
LSA 4_10	Los Santos	El Cacao	7.45	-80.4061	2018-09-07	0	1	0	0	1	0.5487	5.0338	77.5064	23.7036	32.6734	142.564
LSA 4_11	Los Santos	El Cacao	7.4533	-80.4042	2018-09-07	0	1	0	0	19	0.5487	5.0338	77.5064	23.7036	32.6734	142.564
LSA 4_12	Los Santos	El Cacao	7.455	-80.4	2018-09-07	0	1	0	0	1	0.5487	5.0338	77.5064	23.7036	32.6734	142.564
LSA 4_13	Los Santos	El Cacao	7.45	-80.4	2018-09-07	0	1	0	0	4	0.5487	5.0338	77.5064	23.7036	32.6734	142.564
LSA 4_14	Los Santos	El Cacao	7.4603	-80.4	2018-09-07	0	1	0	0	2	0.5487	5.0338	77.5064	23.7036	32.6734	142.564
LSA 4_15	Los Santos	El Cacao	7.4608	-80.4072	2018-09-07	0	1	0	0	2	0.5487	5.0338	77.5064	23.7036	32.6734	142.564
LSA 5_1	Los Santos	Pedasí	7.5333	-80.0186	2018-09-08	1	1	1	1	1	0.5627	4.4582	79.1448	24.087	31.0155	NA
LSA 5_2	Los Santos	Pedasí	7.5336	-80.0211	2018-09-08	0	1	0	0	3	0.5627	4.4582	79.1448	24.087	31.0155	NA
LSA 5_3	Los Santos	Pedasí	7.5336	-80.0219	2018-09-08	0	1	0	0	7	0.5627	4.4582	79.1448	24.087	31.0155	NA
LSA 5_4	Los Santos	Pedasí	7.5333	-80.0231	2018-09-08	0	0	0	0	0	0.5627	4.4582	79.1448	24.087	31.0155	NA
LSA 5_5	Los Santos	Pedasí	7.5436	-80.0219	2018-09-08	0	1	0	0	12	0.5627	4.4582	79.1448	24.087	31.0155	NA
LSA 5_6	Los Santos	Pedasí	7.5403	-80.0214	2018-09-08	0	1	0	0	4	0.5627	4.4582	79.1448	24.087	31.0155	NA
LSA 5_7	Los Santos	Pedasí	7.5389	-80.0244	2018-09-08	1	1	1	3	1	0.5627	4.4582	79.1448	24.087	31.0155	NA
LSA 5_8	Los Santos	Pedasí	7.5353	-80.0208	2018-09-08	0	1	0	0	1	0.5627	4.4582	79.1448	24.087	31.0155	NA
LSA 5_9	Los Santos	Pedasí	7.5333	-80.0167	2018-09-08	0	1	0	0	1	0.5627	4.4582	79.1448	24.087	31.0155	NA
LSA 5_10	Los Santos	Pedasí	7.5336	-80.0119	2018-09-08	1	1	1	1	21	0.5627	4.4582	79.1448	24.087	31.0155	NA
LSA 5_11	Los Santos	Pedasí	7.5353	-80.0097	2018-09-08	0	1	0	0	4	0.5627	4.4582	79.1448	24.087	31.0155	NA
LSA 5_12	Los Santos	Pedasí	7.5356	-80.0097	2018-09-08	0	1	0	0	5	0.5627	4.4582	79.1448	24.087	31.0155	NA
LSA 5_13	Los Santos	Pedasí	7.5403	-80.0136	2018-09-08	0	1	0	0	3	0.5627	4.4582	79.1448	24.087	31.0155	NA
LSA 5_14	Los Santos	Pedasí	7.5403	-80.0136	2018-09-08	0	1	0	0	2	0.5627	4.4582	79.1448	24.087	31.0155	NA
LSA 5_15	Los Santos	Pedasí	7.5433	-80.0156	2018-09-08	0	1	0	0	5	0.5627	4.4582	79.1448	24.087	31.0155	NA
LSA 6_1	Los Santos	Guararé	7.8247	-80.2881	2018-09-08	1	1	1	1	3	0.4939	5.0487	79.5433	22.4987	31.6113	380.316
LSA 6_2	Los Santos	Guararé	7.8261	-80.2806	2018-09-08	0	1	0	0	5	0.4939	5.0487	79.5433	22.4987	31.6113	380.316
LSA 6_3	Los Santos	Guararé	7.8169	-80.2772	2018-09-08	0	1	0	0	3	0.4775	4.8767	79.2099	22.4693	31.5766	547.505
LSA 6_4	Los Santos	Guararé	7.8231	-80.2769	2018-09-08	0	1	0	0	8	0.4939	5.0487	79.5433	22.4987	31.6113	380.316
LSA 6_5	Los Santos	Guararé	7.8242	-80.2803	2018-09-08	0	1	0	0	1	0.4939	5.0487	79.5433	22.4987	31.6113	380.316
LSA 6_6	Los Santos	Guararé	7.8244	-80.2869	2018-09-08	0	1	0	0	3	0.4939	5.0487	79.5433	22.4987	31.6113	380.316
LSA 6_7	Los Santos	Guararé	7.8217	-80.2808	2018-09-08	0	1	0	0	8	0.4939	5.0487	79.5433	22.4987	31.6113	380.316
LSA 6_8	Los Santos	Guararé	7.8219	-80.2853	2018-09-08	1	0	0	3	0	0.4939	5.0487	79.5433	22.4987	31.6113	380.316
LSA 6_9	Los Santos	Guararé	7.8217	-80.2853	2018-09-08	1	1	1	29	14	0.4939	5.0487	79.5433	22.4987	31.6113	380.316
LSA 6_10	Los Santos	Guararé	7.825	-80.2919	2018-09-08	1	1	1	1	1	0.4939	5.0487	79.5433	22.4987	31.6113	380.316
LSA 6_11	Los Santos	Guararé	7.8169	-80.2917	2018-09-08	0	0	0	0	0	0.4775	4.8767	79.2099	22.4693	31.5766	547.505
LSA 6_12	Los Santos	Guararé	7.8167	-80.2906	2018-09-08	0	1	0	0	5	0.4775	4.8767	79.2099	22.4693	31.5766	547.505
LSA 6_13	Los Santos	Guararé	7.8169	-80.2883	2018-09-08	1	1	1	2	4	0.4775	4.8767	79.2099	22.4693	31.5766	547.505
LSA 6_14	Los Santos	Guararé	7.8261	-80.2894	2018-09-08	0	1	0	0	5	0.4939	5.0487	79.5433	22.4987	31.6113	380.316
LSA 6_15	Los Santos	Guararé	7.8317	-80.2889	2018-09-08	0	0	0	0	0	0.4939	5.0487	79.5433	22.4987	31.6113	380.316
LSA 1_1	Los Santos	La Villa	7.9414	-80.4169	2018-09-09	0	0	0	0	0	0.4959	5.1975	80.3398	22.7764	32.0802	1176.48
LSA 1_2	Los Santos	La Villa	7.9456	-80.4167	2018-09-09	1	1	1	1	1	0.4959	5.1975	80.3398	22.7764	32.0802	1176.48
LSA 1_3	Los Santos	La Villa	7.9436	-80.4222	2018-09-09	0	0	0	0	0	0.4959	5.1975	80.3398	22.7764	32.0802	1176.48
LSA 1_4	Los Santos	La Villa	7.9456	-80.4178	2018-09-09	0	0	0	0	0	0.4959	5.1975	80.3398	22.7764	32.0802	1176.48
LSA 1_5	Los Santos	La Villa	7.9417	-80.4194	2018-09-09	0	0	0	0	0	0.4959	5.1975	80.3398	22.7764	32.0802	1176.48
LSA 1_6	Los Santos	La Villa	7.9411	-80.4183	2018-09-09	0	1	0	0	3	0.4959	5.1975	80.3398	22.7764	32.0802	1176.48
LSA 1_7	Los Santos	La Villa	7.9411	-80.4186	2018-09-09	1	0	0	2	0	0.4959	5.1975	80.3398	22.7764	32.0802	1176.48
LSA 1_8	Los Santos	La Villa	7.9408	-80.4183	2018-09-09	0	0	0	0	0	0.4959	5.1975	80.3398	22.7764	32.0802	1176.48
LSA 1_9	Los Santos	La Villa	7.9375	-80.4094	2018-09-09	0	0	0	0	0	0.4959	5.1975	80.3398	22.7764	32.0802	1176.48
LSA 1_10	Los Santos	La Villa	7.9344	-80.4106	2018-09-09	0	1	0	0	2	0.4959	5.1975	80.3398	22.7764	32.0802	1176.48
LSA 1_11	Los Santos	La Villa	7.9344	-80.4003	2018-09-09	0	0	0	0	0	0.4959	5.1975	80.3398	22.7764	32.0802	1176.48
LSA 1_12	Los Santos	La Villa	7.9406	-80.4206	2018-09-09	1	1	1	3	1	0.4959	5.1975	80.3398	22.7764	32.0802	1176.48
LSA 1_13	Los Santos	La Villa	7.9408	-80.4219	2018-09-09	1	1	1	4	7	0.4959	5.1975	80.3398	22.7764	32.0802	1176.48
LSA 1_14	Los Santos	La Villa	7.9419	-80.4267	2018-09-09	1	1	1	1	6	0.4959	5.1975	80.3398	22.7764	32.0802	1176.48
LSA 1_15	Los Santos	La Villa	7.9425	-80.4169	2018-09-09	1	1	1	1	3	0.4959	5.1975	80.3398	22.7764	32.0802	1176.48
LSA 3_1	Los Santos	Tonosí	7.4117	-80.4508	2018-10-12	0	1	0	0	10	0.5592	5.1563	78.5322	23.6655	32.9373	256.758
LSA 3_2	Los Santos	Tonosí	7.4117	-80.4508	2018-10-12	0	1	0	0	1	0.5592	5.1563	78.5322	23.6655	32.9373	256.758
LSA 3_3	Los Santos	Tonosí	7.4086	-80.4494	2018-10-12	0	0	0	0	0	0.5592	5.1563	78.5322	23.6655	32.9373	256.758
LSA 3_4	Los Santos	Tonosí	7.4081	-80.4461	2018-10-12	0	1	0	0	1	0.5592	5.1563	78.5322	23.6655	32.9373	256.758
LSA 3_5	Los Santos	Tonosí	7.4075	-80.4417	2018-10-12	0	1	0	0	1	0.5592	5.1563	78.5322	23.6655	32.9373	256.758
LSA 3_6	Los Santos	Tonosí	7.4086	-80.4333	2018-10-12	0	0	0	0	0	0.5592	5.1563	78.5322	23.6655	32.9373	256.758
LSA 3_7	Los Santos	Tonosí	7.4117	-80.4375	2018-10-12	0	1	0	0	1	0.5487	5.0338	77.5064	23.7036	32.6734	142.564
LSA 3_8	Los Santos	Tonosí	7.4153	-80.4367	2018-10-12	0	1	0	0	2	0.5592	5.1563	78.5322	23.6655	32.9373	256.758
LSA 3_9	Los Santos	Tonosí	7.415	-80.4369	2018-10-12	0	1	0	0	1	0.5663	5.0064	78.0023	23.6129	32.5281	148.345
LSA 3_10	Los Santos	Tonosí	7.4175	-80.4381	2018-10-12	0	0	0	0	0	0.5663	5.0064	78.0023	23.6129	32.5281	148.345
LSA 3_11	Los Santos	Tonosí	7.4144	-80.4389	2018-10-12	0	1	0	0	4	0.5592	5.1563	78.5322	23.6655	32.9373	256.758
LSA 3_12	Los Santos	Tonosí	7.4114	-80.4403	2018-10-12	0	1	0	0	1	0.5487	5.0338	77.5064	23.7036	32.6734	142.564
LSA 3_13	Los Santos	Tonosí	7.4114	-80.4403	2018-10-12	0	1	0	0	0	0.5592	5.1563	78.5322	23.6655	32.9373	256.758
LSA 3_14	Los Santos	Tonosí	7.42	-80.4558	2018-10-12	0	0	0	0	0	0.5592	5.1563	78.5322	23.6655	32.9373	256.758
LSA 3_15	Los Santos	Tonosí	7.4158	-80.4442	2018-10-12	0	1	0	0	1	0.5592	5.1563	78.5322	23.6655	32.9373	256.758
LSA 4_1	Los Santos	El Cacao	7.4453	-80.42	2018-10-12	0	0	0	0	0	0.5487	5.0338	77.5064	23.7036	32.6734	142.564
LSA 4_2	Los Santos	El Cacao	7.4483	-80.4186	2018-10-12	0	1	0	0	1	0.5487	5.0338	77.5064	23.7036	32.6734	142.564
LSA 4_3	Los Santos	El Cacao	7.45	-80.4181	2018-10-12	0	0	0	0	0	0.5487	5.0338	77.5064	23.7036	32.6734	142.564
LSA 4_4	Los Santos	El Cacao	7.4536	-80.415	2018-10-12	0	0	0	0	0	0.5487	5.0338	77.5064	23.7036	32.6734	142.564
LSA 4_5	Los Santos	El Cacao	7.4536	-80.415	2018-10-12	0	1	0	0	2	0.5487	5.0338	77.5064	23.7036	32.6734	142.564
LSA 4_6	Los Santos	El Cacao	7.4556	-80.4075	2018-10-12	0	1	0	0	1	0.5487	5.0338	77.5064	23.7036	32.6734	142.564
LSA 4_7	Los Santos	El Cacao	7.4561	-80.4053	2018-10-12	0	1	0	0	1	0.5487	5.0338	77.5064	23.7036	32.6734	142.564
LSA 4_8	Los Santos	El Cacao	7.4561	-80.4053	2018-10-12	0	1	0	0	2	0.5487	5.0338	77.5064	23.7036	32.6734	142.564
LSA 4_9	Los Santos	El Cacao	7.4586	-80.4078	2018-10-12	0	0	0	0	0	0.5487	5.0338	77.5064	23.7036	32.6734	142.564
LSA 4_10	Los Santos	El Cacao	7.45	-80.4061	2018-10-12	0	1	0	0	2	0.5487	5.0338	77.5064	23.7036	32.6734	142.564
LSA 4_11	Los Santos	El Cacao	7.4533	-80.4042	2018-10-12	0	1	0	0	1	0.5487	5.0338	77.5064	23.7036	32.6734	142.564
LSA 4_12	Los Santos	El Cacao	7.455	-80.4	2018-10-12	0	1	0	0	1	0.5487	5.0338	77.5064	23.7036	32.6734	142.564
LSA 4_13	Los Santos	El Cacao	7.45	-80.4	2018-10-12	0	1	0	0	1	0.5487	5.0338	77.5064	23.7036	32.6734	142.564
LSA 4_14	Los Santos	El Cacao	7.4603	-80.4	2018-10-12	0	1	0	0	1	0.5487	5.0338	77.5064	23.7036	32.6734	142.564
LSA 4_15	Los Santos	El Cacao	7.4608	-80.4072	2018-10-12	0	0	0	0	0	0.5487	5.0338	77.5064	23.7036	32.6734	142.564
LSA 5_1	Los Santos	Pedasí	7.5333	-80.0186	2018-10-13	0	1	0	0	2	0.5627	4.4582	79.1448	24.087	31.0155	NA
LSA 5_2	Los Santos	Pedasí	7.5336	-80.0211	2018-10-13	0	1	0	0	2	0.5627	4.4582	79.1448	24.087	31.0155	NA
LSA 5_3	Los Santos	Pedasí	7.5336	-80.0219	2018-10-13	0	1	0	0	2	0.5627	4.4582	79.1448	24.087	31.0155	NA
LSA 5_4	Los Santos	Pedasí	7.5333	-80.0231	2018-10-13	0	1	0	0	2	0.5627	4.4582	79.1448	24.087	31.0155	NA
LSA 5_5	Los Santos	Pedasí	7.5436	-80.0219	2018-10-13	1	0	0	5	0	0.5627	4.4582	79.1448	24.087	31.0155	NA
LSA 5_6	Los Santos	Pedasí	7.5403	-80.0214	2018-10-13	0	1	0	0	3	0.5627	4.4582	79.1448	24.087	31.0155	NA
LSA 5_7	Los Santos	Pedasí	7.5389	-80.0244	2018-10-13	1	0	0	2	0	0.5627	4.4582	79.1448	24.087	31.0155	NA
LSA 5_8	Los Santos	Pedasí	7.5353	-80.0208	2018-10-13	0	0	0	0	0	0.5627	4.4582	79.1448	24.087	31.0155	NA
LSA 5_9	Los Santos	Pedasí	7.5333	-80.0167	2018-10-13	0	0	0	0	0	0.5627	4.4582	79.1448	24.087	31.0155	NA
LSA 5_10	Los Santos	Pedasí	7.5336	-80.0119	2018-10-13	0	1	0	0	2	0.5627	4.4582	79.1448	24.087	31.0155	NA
LSA 5_11	Los Santos	Pedasí	7.5353	-80.0097	2018-10-13	0	0	0	0	0	0.5627	4.4582	79.1448	24.087	31.0155	NA
LSA 5_12	Los Santos	Pedasí	7.5356	-80.0097	2018-10-13	0	0	0	0	0	0.5627	4.4582	79.1448	24.087	31.0155	NA
LSA 5_13	Los Santos	Pedasí	7.5403	-80.0136	2018-10-13	0	1	0	0	4	0.5627	4.4582	79.1448	24.087	31.0155	NA
LSA 5_14	Los Santos	Pedasí	7.5403	-80.0136	2018-10-13	0	1	0	0	2	0.5627	4.4582	79.1448	24.087	31.0155	NA
LSA 5_15	Los Santos	Pedasí	7.5433	-80.0156	2018-10-13	0	0	0	0	0	0.5627	4.4582	79.1448	24.087	31.0155	NA
LSA 6_1	Los Santos	Guararé	7.8414	-80.2786	2018-10-13	0	0	0	0	0	0.4939	5.0487	79.5433	22.4987	31.6113	380.316
LSA 6_2	Los Santos	Guararé	7.8403	-80.2764	2018-10-13	0	1	0	0	3	0.4939	5.0487	79.5433	22.4987	31.6113	380.316
LSA 6_3	Los Santos	Guararé	7.8333	-80.275	2018-10-13	0	1	0	0	2	0.4939	5.0487	79.5433	22.4987	31.6113	380.316
LSA 6_4	Los Santos	Guararé	7.8383	-80.2767	2018-10-13	0	1	0	0	2	0.4939	5.0487	79.5433	22.4987	31.6113	380.316
LSA 6_5	Los Santos	Guararé	7.8292	-80.2767	2018-10-13	0	1	0	0	2	0.4939	5.0487	79.5433	22.4987	31.6113	380.316
LSA 6_6	Los Santos	Guararé	7.8286	-80.2914	2018-10-13	0	1	0	0	2	0.4939	5.0487	79.5433	22.4987	31.6113	380.316
LSA 6_7	Los Santos	Guararé	7.8319	-80.2922	2018-10-13	0	1	0	0	2	0.4939	5.0487	79.5433	22.4987	31.6113	380.316
LSA 6_8	Los Santos	Guararé	7.8303	-80.2878	2018-10-13	0	1	0	0	1	0.4939	5.0487	79.5433	22.4987	31.6113	380.316
LSA 6_9	Los Santos	Guararé	7.8269	-80.2836	2018-10-13	0	1	0	0	3	0.4939	5.0487	79.5433	22.4987	31.6113	380.316
LSA 6_10	Los Santos	Guararé	7.8217	-80.2936	2018-10-13	0	0	0	0	0	0.4939	5.0487	79.5433	22.4987	31.6113	380.316
LSA 6_11	Los Santos	Guararé	7.8167	-80.2944	2018-10-13	0	1	0	0	3	0.4775	4.8767	79.2099	22.4693	31.5766	547.505
LSA 6_12	Los Santos	Guararé	7.8169	-80.2897	2018-10-13	1	1	1	1	2	0.4775	4.8767	79.2099	22.4693	31.5766	547.505
LSA 6_13	Los Santos	Guararé	7.8275	-80.2894	2018-10-13	0	0	0	0	0	0.4939	5.0487	79.5433	22.4987	31.6113	380.316
LSA 6_14	Los Santos	Guararé	7.8167	-80.2878	2018-10-13	0	0	0	0	0	0.4775	4.8767	79.2099	22.4693	31.5766	547.505
LSA 6_15	Los Santos	Guararé	7.8169	-80.2833	2018-10-13	0	1	0	0	2	0.4775	4.8767	79.2099	22.4693	31.5766	547.505
LSA 1_1	Los Santos	La Villa	7.9414	-80.4053	2018-10-13	0	0	0	0	0	0.4959	5.1975	80.3398	22.7764	32.0802	1176.48
LSA 1_2	Los Santos	La Villa	7.9383	-80.4064	2018-10-13	0	1	0	0	3	0.4959	5.1975	80.3398	22.7764	32.0802	1176.48
LSA 1_3	Los Santos	La Villa	7.9411	-80.4108	2018-10-13	0	1	0	0	2	0.4959	5.1975	80.3398	22.7764	32.0802	1176.48
LSA 1_4	Los Santos	La Villa	7.9381	-80.4003	2018-10-13	0	1	0	0	7	0.4959	5.1975	80.3398	22.7764	32.0802	1176.48
LSA 1_5	Los Santos	La Villa	7.9375	-80.4103	2018-10-13	1	1	1	2	4	0.4959	5.1975	80.3398	22.7764	32.0802	1176.48
LSA 1_6	Los Santos	La Villa	7.94	-80.4131	2018-10-13	0	1	0	0	2	0.4959	5.1975	80.3398	22.7764	32.0802	1176.48
LSA 1_7	Los Santos	La Villa	7.9592	-80.4114	2018-10-13	0	1	0	0	2	0.4959	5.1975	80.3398	22.7764	32.0802	1176.48
LSA 1_8	Los Santos	La Villa	7.9333	-80.4136	2018-10-13	0	1	0	0	0	0.4959	5.1975	80.3398	22.7764	32.0802	1176.48
LSA 1_9	Los Santos	La Villa	7.9336	-80.4244	2018-10-13	1	1	1	1	4	0.4959	5.1975	80.3398	22.7764	32.0802	1176.48
LSA 1_10	Los Santos	La Villa	7.9381	-80.4206	2018-10-13	1	1	1	2	1	0.4959	5.1975	80.3398	22.7764	32.0802	1176.48
LSA 1_11	Los Santos	La Villa	7.9364	-80.425	2018-10-13	1	1	1	1	3	0.4959	5.1975	80.3398	22.7764	32.0802	1176.48
LSA 1_12	Los Santos	La Villa	7.9333	-80.4169	2018-10-13	0	1	0	0	5	0.4959	5.1975	80.3398	22.7764	32.0802	1176.48
LSA 1_13	Los Santos	La Villa	7.9336	-80.4222	2018-10-13	0	0	0	0	0	0.4959	5.1975	80.3398	22.7764	32.0802	1176.48
LSA 1_14	Los Santos	La Villa	7.9336	-80.4242	2018-10-13	0	1	0	0	1	0.4959	5.1975	80.3398	22.7764	32.0802	1176.48
LSA 1_15	Los Santos	La Villa	7.9414	-80.4233	2018-10-13	1	1	1	2	1	0.4959	5.1975	80.3398	22.7764	32.0802	1176.48
LSA 3_1	Los Santos	Tonosí	7.4117	-80.4508	2018-11-10	0	1	0	0	5	0.5592	5.1563	78.5322	23.6655	32.9373	256.758
LSA 3_2	Los Santos	Tonosí	7.4117	-80.4508	2018-11-10	0	1	0	0	1	0.5592	5.1563	78.5322	23.6655	32.9373	256.758
LSA 3_3	Los Santos	Tonosí	7.4086	-80.4494	2018-11-10	0	1	0	0	4	0.5592	5.1563	78.5322	23.6655	32.9373	256.758
LSA 3_4	Los Santos	Tonosí	7.4081	-80.4461	2018-11-10	0	1	0	0	3	0.5592	5.1563	78.5322	23.6655	32.9373	256.758
LSA 3_5	Los Santos	Tonosí	7.4075	-80.4417	2018-11-10	0	0	0	0	0	0.5592	5.1563	78.5322	23.6655	32.9373	256.758
LSA 3_6	Los Santos	Tonosí	7.4086	-80.4333	2018-11-10	0	0	0	0	0	0.5592	5.1563	78.5322	23.6655	32.9373	256.758
LSA 3_7	Los Santos	Tonosí	7.4117	-80.4375	2018-11-10	0	1	0	0	4	0.5487	5.0338	77.5064	23.7036	32.6734	142.564
LSA 3_8	Los Santos	Tonosí	7.4153	-80.4367	2018-11-10	0	1	0	0	2	0.5592	5.1563	78.5322	23.6655	32.9373	256.758
LSA 3_9	Los Santos	Tonosí	7.415	-80.4369	2018-11-10	0	0	0	0	0	0.5663	5.0064	78.0023	23.6129	32.5281	148.345
LSA 3_10	Los Santos	Tonosí	7.4175	-80.4381	2018-11-10	0	1	0	0	4	0.5663	5.0064	78.0023	23.6129	32.5281	148.345
LSA 3_11	Los Santos	Tonosí	7.4144	-80.4389	2018-11-10	0	1	0	0	4	0.5592	5.1563	78.5322	23.6655	32.9373	256.758
LSA 3_12	Los Santos	Tonosí	7.4114	-80.4403	2018-11-10	0	1	0	0	1	0.5487	5.0338	77.5064	23.7036	32.6734	142.564
LSA 3_13	Los Santos	Tonosí	7.4114	-80.4403	2018-11-10	0	1	0	0	1	0.5592	5.1563	78.5322	23.6655	32.9373	256.758
LSA 3_14	Los Santos	Tonosí	7.42	-80.4558	2018-11-10	0	1	0	0	1	0.5592	5.1563	78.5322	23.6655	32.9373	256.758
LSA 3_15	Los Santos	Tonosí	7.4158	-80.4442	2018-11-10	0	1	0	0	1	0.5592	5.1563	78.5322	23.6655	32.9373	256.758
LSA 4_1	Los Santos	El Cacao	7.4453	-80.42	2018-11-10	0	0	0	0	0	0.5487	5.0338	77.5064	23.7036	32.6734	142.564
LSA 4_2	Los Santos	El Cacao	7.4483	-80.4186	2018-11-10	0	0	0	0	0	0.5487	5.0338	77.5064	23.7036	32.6734	142.564
LSA 4_3	Los Santos	El Cacao	7.45	-80.4181	2018-11-10	0	0	0	0	0	0.5487	5.0338	77.5064	23.7036	32.6734	142.564
LSA 4_4	Los Santos	El Cacao	7.4536	-80.415	2018-11-10	0	1	0	0	3	0.5487	5.0338	77.5064	23.7036	32.6734	142.564
LSA 4_5	Los Santos	El Cacao	7.4536	-80.415	2018-11-10	0	1	0	0	6	0.5487	5.0338	77.5064	23.7036	32.6734	142.564
LSA 4_6	Los Santos	El Cacao	7.4556	-80.4075	2018-11-10	0	0	0	0	0	0.5487	5.0338	77.5064	23.7036	32.6734	142.564
LSA 4_7	Los Santos	El Cacao	7.4561	-80.4053	2018-11-10	0	1	0	0	1	0.5487	5.0338	77.5064	23.7036	32.6734	142.564
LSA 4_8	Los Santos	El Cacao	7.4561	-80.4053	2018-11-10	0	1	0	0	3	0.5487	5.0338	77.5064	23.7036	32.6734	142.564
LSA 4_9	Los Santos	El Cacao	7.4586	-80.4078	2018-11-10	0	1	0	0	3	0.5487	5.0338	77.5064	23.7036	32.6734	142.564
LSA 4_10	Los Santos	El Cacao	7.45	-80.4061	2018-11-10	0	1	0	0	2	0.5487	5.0338	77.5064	23.7036	32.6734	142.564
LSA 4_11	Los Santos	El Cacao	7.4533	-80.4042	2018-11-10	0	0	0	0	0	0.5487	5.0338	77.5064	23.7036	32.6734	142.564
LSA 4_12	Los Santos	El Cacao	7.455	-80.4	2018-11-10	0	1	0	0	3	0.5487	5.0338	77.5064	23.7036	32.6734	142.564
LSA 4_13	Los Santos	El Cacao	7.45	-80.4	2018-11-10	0	0	0	0	0	0.5487	5.0338	77.5064	23.7036	32.6734	142.564
LSA 4_14	Los Santos	El Cacao	7.4603	-80.4	2018-11-10	0	0	0	0	0	0.5487	5.0338	77.5064	23.7036	32.6734	142.564
LSA 4_15	Los Santos	El Cacao	7.4608	-80.4072	2018-11-10	1	1	1	0	1	0.5487	5.0338	77.5064	23.7036	32.6734	142.564
LSA 5_1	Los Santos	Pedasí	7.5333	-80.0186	2018-11-10	0	0	0	0	0	0.5627	4.4582	79.1448	24.087	31.0155	NA
LSA 5_2	Los Santos	Pedasí	7.5336	-80.0211	2018-11-10	0	1	0	0	2	0.5627	4.4582	79.1448	24.087	31.0155	NA
LSA 5_3	Los Santos	Pedasí	7.5336	-80.0219	2018-11-10	0	1	0	0	2	0.5627	4.4582	79.1448	24.087	31.0155	NA
LSA 5_4	Los Santos	Pedasí	7.5333	-80.0231	2018-11-10	0	1	0	0	22	0.5627	4.4582	79.1448	24.087	31.0155	NA
LSA 5_5	Los Santos	Pedasí	7.5436	-80.0219	2018-11-10	1	1	1	7	5	0.5627	4.4582	79.1448	24.087	31.0155	NA
LSA 5_6	Los Santos	Pedasí	7.5403	-80.0214	2018-11-10	1	1	1	1	1	0.5627	4.4582	79.1448	24.087	31.0155	NA
LSA 5_7	Los Santos	Pedasí	7.5389	-80.0244	2018-11-10	1	0	0	3	0	0.5627	4.4582	79.1448	24.087	31.0155	NA
LSA 5_8	Los Santos	Pedasí	7.5353	-80.0208	2018-11-10	0	1	0	0	6	0.5627	4.4582	79.1448	24.087	31.0155	NA
LSA 5_9	Los Santos	Pedasí	7.5333	-80.0167	2018-11-10	0	1	0	0	3	0.5627	4.4582	79.1448	24.087	31.0155	NA
LSA 5_10	Los Santos	Pedasí	7.5336	-80.0119	2018-11-10	1	0	0	1	0	0.5627	4.4582	79.1448	24.087	31.0155	NA
LSA 5_11	Los Santos	Pedasí	7.5353	-80.0097	2018-11-10	0	0	0	0	0	0.5627	4.4582	79.1448	24.087	31.0155	NA
LSA 5_12	Los Santos	Pedasí	7.5356	-80.0097	2018-11-10	0	1	0	0	6	0.5627	4.4582	79.1448	24.087	31.0155	NA
LSA 5_13	Los Santos	Pedasí	7.5403	-80.0136	2018-11-10	0	1	0	0	7	0.5627	4.4582	79.1448	24.087	31.0155	NA
LSA 5_14	Los Santos	Pedasí	7.5403	-80.0136	2018-11-10	0	1	0	0	1	0.5627	4.4582	79.1448	24.087	31.0155	NA
LSA 5_15	Los Santos	Pedasí	7.5433	-80.0156	2018-11-10	0	1	0	0	6	0.5627	4.4582	79.1448	24.087	31.0155	NA
LSA 6_1	Los Santos	Guararé	7.8414	-80.2786	2018-11-11	0	0	0	0	0	0.4939	5.0487	79.5433	22.4987	31.6113	380.316
LSA 6_2	Los Santos	Guararé	7.8403	-80.2764	2018-11-11	0	0	0	0	0	0.4939	5.0487	79.5433	22.4987	31.6113	380.316
LSA 6_3	Los Santos	Guararé	7.8333	-80.275	2018-11-11	0	1	0	0	2	0.4939	5.0487	79.5433	22.4987	31.6113	380.316
LSA 6_4	Los Santos	Guararé	7.8383	-80.2767	2018-11-11	0	1	0	0	4	0.4939	5.0487	79.5433	22.4987	31.6113	380.316
LSA 6_5	Los Santos	Guararé	7.8292	-80.2767	2018-11-11	0	1	0	0	2	0.4939	5.0487	79.5433	22.4987	31.6113	380.316
LSA 6_6	Los Santos	Guararé	7.8286	-80.2914	2018-11-11	1	0	0	1	0	0.4939	5.0487	79.5433	22.4987	31.6113	380.316
LSA 6_7	Los Santos	Guararé	7.8319	-80.2922	2018-11-11	0	1	0	0	2	0.4939	5.0487	79.5433	22.4987	31.6113	380.316
LSA 6_8	Los Santos	Guararé	7.8303	-80.2878	2018-11-11	0	1	0	0	2	0.4939	5.0487	79.5433	22.4987	31.6113	380.316
LSA 6_9	Los Santos	Guararé	7.8269	-80.2836	2018-11-11	0	1	0	0	8	0.4939	5.0487	79.5433	22.4987	31.6113	380.316
LSA 6_10	Los Santos	Guararé	7.8217	-80.2936	2018-11-11	1	1	1	2	7	0.4939	5.0487	79.5433	22.4987	31.6113	380.316
LSA 6_11	Los Santos	Guararé	7.8167	-80.2944	2018-11-11	1	1	1	1	4	0.4775	4.8767	79.2099	22.4693	31.5766	547.505
LSA 6_12	Los Santos	Guararé	7.8169	-80.2897	2018-11-11	0	1	0	0	8	0.4775	4.8767	79.2099	22.4693	31.5766	547.505
LSA 6_13	Los Santos	Guararé	7.8275	-80.2894	2018-11-11	0	1	0	0	4	0.4939	5.0487	79.5433	22.4987	31.6113	380.316
LSA 6_14	Los Santos	Guararé	7.8167	-80.2878	2018-11-11	0	1	0	0	1	0.4775	4.8767	79.2099	22.4693	31.5766	547.505
LSA 6_15	Los Santos	Guararé	7.8169	-80.2833	2018-11-11	0	1	0	0	2	0.4775	4.8767	79.2099	22.4693	31.5766	547.505
LSA 1_1	Los Santos	La Villa	7.9414	-80.4053	2018-11-11	0	0	0	0	0	0.4959	5.1975	80.3398	22.7764	32.0802	1176.48
LSA 1_2	Los Santos	La Villa	7.9383	-80.4064	2018-11-11	0	0	0	0	0	0.4959	5.1975	80.3398	22.7764	32.0802	1176.48
LSA 1_3	Los Santos	La Villa	7.9411	-80.4108	2018-11-11	0	1	0	0	1	0.4959	5.1975	80.3398	22.7764	32.0802	1176.48
LSA 1_4	Los Santos	La Villa	7.9381	-80.4003	2018-11-11	0	0	0	0	0	0.4959	5.1975	80.3398	22.7764	32.0802	1176.48
LSA 1_5	Los Santos	La Villa	7.9375	-80.4103	2018-11-11	0	1	0	0	6	0.4959	5.1975	80.3398	22.7764	32.0802	1176.48
LSA 1_6	Los Santos	La Villa	7.94	-80.4131	2018-11-11	0	1	0	0	2	0.4959	5.1975	80.3398	22.7764	32.0802	1176.48
LSA 1_7	Los Santos	La Villa	7.9592	-80.4114	2018-11-11	0	1	0	0	1	0.4959	5.1975	80.3398	22.7764	32.0802	1176.48
LSA 1_8	Los Santos	La Villa	7.9333	-80.4136	2018-11-11	1	1	1	7	1	0.4959	5.1975	80.3398	22.7764	32.0802	1176.48
LSA 1_9	Los Santos	La Villa	7.9336	-80.4244	2018-11-11	0	1	0	0	3	0.4959	5.1975	80.3398	22.7764	32.0802	1176.48
LSA 1_10	Los Santos	La Villa	7.9381	-80.4206	2018-11-11	1	0	0	2	0	0.4959	5.1975	80.3398	22.7764	32.0802	1176.48
LSA 1_11	Los Santos	La Villa	7.9364	-80.425	2018-11-11	1	1	1	1	2	0.4959	5.1975	80.3398	22.7764	32.0802	1176.48
LSA 1_12	Los Santos	La Villa	7.9333	-80.4169	2018-11-11	1	1	1	5	3	0.4959	5.1975	80.3398	22.7764	32.0802	1176.48
LSA 1_13	Los Santos	La Villa	7.9336	-80.4222	2018-11-11	1	0	0	2	0	0.4959	5.1975	80.3398	22.7764	32.0802	1176.48
LSA 1_14	Los Santos	La Villa	7.9336	-80.4242	2018-11-11	0	1	0	0	2	0.4959	5.1975	80.3398	22.7764	32.0802	1176.48
LSA 1_15	Los Santos	La Villa	7.9414	-80.4233	2018-11-11	1	0	0	2	0	0.4959	5.1975	80.3398	22.7764	32.0802	1176.48
LSA 3_1	Los Santos	Tonosí	7.4117	-80.4508	2018-12-10	0	1	0	0	1	0.5592	5.1563	78.5322	23.6655	32.9373	256.758
LSA 3_2	Los Santos	Tonosí	7.4117	-80.4508	2018-12-10	0	1	0	0	3	0.5592	5.1563	78.5322	23.6655	32.9373	256.758
LSA 3_3	Los Santos	Tonosí	7.4086	-80.4494	2018-12-10	0	1	0	0	2	0.5592	5.1563	78.5322	23.6655	32.9373	256.758
LSA 3_4	Los Santos	Tonosí	7.4081	-80.4461	2018-12-10	0	1	0	0	2	0.5592	5.1563	78.5322	23.6655	32.9373	256.758
LSA 3_5	Los Santos	Tonosí	7.4075	-80.4417	2018-12-10	0	1	0	0	6	0.5592	5.1563	78.5322	23.6655	32.9373	256.758
LSA 3_6	Los Santos	Tonosí	7.4086	-80.4333	2018-12-10	0	1	0	0	1	0.5592	5.1563	78.5322	23.6655	32.9373	256.758
LSA 3_7	Los Santos	Tonosí	7.4117	-80.4375	2018-12-10	0	1	0	0	1	0.5487	5.0338	77.5064	23.7036	32.6734	142.564
LSA 3_8	Los Santos	Tonosí	7.4153	-80.4367	2018-12-10	0	1	0	0	1	0.5592	5.1563	78.5322	23.6655	32.9373	256.758
LSA 3_9	Los Santos	Tonosí	7.415	-80.4369	2018-12-10	0	0	0	0	0	0.5663	5.0064	78.0023	23.6129	32.5281	148.345
LSA 3_10	Los Santos	Tonosí	7.4175	-80.4381	2018-12-10	0	0	0	0	0	0.5663	5.0064	78.0023	23.6129	32.5281	148.345
LSA 3_11	Los Santos	Tonosí	7.4144	-80.4389	2018-12-10	0	0	0	0	0	0.5592	5.1563	78.5322	23.6655	32.9373	256.758
LSA 3_12	Los Santos	Tonosí	7.4114	-80.4403	2018-12-10	0	1	0	0	10	0.5487	5.0338	77.5064	23.7036	32.6734	142.564
LSA 3_13	Los Santos	Tonosí	7.4114	-80.4403	2018-12-10	0	0	0	0	0	0.5592	5.1563	78.5322	23.6655	32.9373	256.758
LSA 3_14	Los Santos	Tonosí	7.42	-80.4558	2018-12-10	0	1	0	0	2	0.5592	5.1563	78.5322	23.6655	32.9373	256.758
LSA 3_15	Los Santos	Tonosí	7.4158	-80.4442	2018-12-10	0	1	0	0	1	0.5592	5.1563	78.5322	23.6655	32.9373	256.758
LSA 4_1	Los Santos	El Cacao	7.4453	-80.42	2018-12-10	0	0	0	0	0	0.5487	5.0338	77.5064	23.7036	32.6734	142.564
LSA 4_2	Los Santos	El Cacao	7.4483	-80.4186	2018-12-10	0	0	0	0	0	0.5487	5.0338	77.5064	23.7036	32.6734	142.564
LSA 4_3	Los Santos	El Cacao	7.45	-80.4181	2018-12-10	0	1	0	0	1	0.5487	5.0338	77.5064	23.7036	32.6734	142.564
LSA 4_4	Los Santos	El Cacao	7.4536	-80.415	2018-12-10	0	0	0	0	0	0.5487	5.0338	77.5064	23.7036	32.6734	142.564
LSA 4_5	Los Santos	El Cacao	7.4536	-80.415	2018-12-10	0	1	0	0	3	0.5487	5.0338	77.5064	23.7036	32.6734	142.564
LSA 4_6	Los Santos	El Cacao	7.4556	-80.4075	2018-12-10	0	0	0	0	0	0.5487	5.0338	77.5064	23.7036	32.6734	142.564
LSA 4_7	Los Santos	El Cacao	7.4561	-80.4053	2018-12-10	0	1	0	0	1	0.5487	5.0338	77.5064	23.7036	32.6734	142.564
LSA 4_8	Los Santos	El Cacao	7.4561	-80.4053	2018-12-10	0	1	0	0	1	0.5487	5.0338	77.5064	23.7036	32.6734	142.564
LSA 4_9	Los Santos	El Cacao	7.4586	-80.4078	2018-12-10	0	1	0	0	2	0.5487	5.0338	77.5064	23.7036	32.6734	142.564
LSA 4_10	Los Santos	El Cacao	7.45	-80.4061	2018-12-10	0	1	0	0	2	0.5487	5.0338	77.5064	23.7036	32.6734	142.564
LSA 4_11	Los Santos	El Cacao	7.4533	-80.4042	2018-12-10	0	0	0	0	0	0.5487	5.0338	77.5064	23.7036	32.6734	142.564
LSA 4_12	Los Santos	El Cacao	7.455	-80.4	2018-12-10	0	1	0	0	6	0.5487	5.0338	77.5064	23.7036	32.6734	142.564
LSA 4_13	Los Santos	El Cacao	7.45	-80.4	2018-12-10	0	0	0	0	0	0.5487	5.0338	77.5064	23.7036	32.6734	142.564
LSA 4_14	Los Santos	El Cacao	7.4603	-80.4	2018-12-10	0	0	0	0	0	0.5487	5.0338	77.5064	23.7036	32.6734	142.564
LSA 4_15	Los Santos	El Cacao	7.4608	-80.4072	2018-12-10	0	0	0	0	0	0.5487	5.0338	77.5064	23.7036	32.6734	142.564
LSA 5_1	Los Santos	Pedasí	7.5333	-80.0186	2018-12-10	0	1	0	0	1	0.5627	4.4582	79.1448	24.087	31.0155	NA
LSA 5_2	Los Santos	Pedasí	7.5336	-80.0211	2018-12-10	0	0	0	0	0	0.5627	4.4582	79.1448	24.087	31.0155	NA
LSA 5_3	Los Santos	Pedasí	7.5336	-80.0219	2018-12-10	0	0	0	0	0	0.5627	4.4582	79.1448	24.087	31.0155	NA
LSA 5_4	Los Santos	Pedasí	7.5333	-80.0231	2018-12-10	0	1	0	0	3	0.5627	4.4582	79.1448	24.087	31.0155	NA
LSA 5_5	Los Santos	Pedasí	7.5436	-80.0219	2018-12-10	0	1	0	0	5	0.5627	4.4582	79.1448	24.087	31.0155	NA
LSA 5_6	Los Santos	Pedasí	7.5403	-80.0214	2018-12-10	0	1	0	0	4	0.5627	4.4582	79.1448	24.087	31.0155	NA
LSA 5_7	Los Santos	Pedasí	7.5389	-80.0244	2018-12-10	0	0	0	0	0	0.5627	4.4582	79.1448	24.087	31.0155	NA
LSA 5_8	Los Santos	Pedasí	7.5353	-80.0208	2018-12-10	0	0	0	0	0	0.5627	4.4582	79.1448	24.087	31.0155	NA
LSA 5_9	Los Santos	Pedasí	7.5333	-80.0167	2018-12-10	0	0	0	0	0	0.5627	4.4582	79.1448	24.087	31.0155	NA
LSA 5_10	Los Santos	Pedasí	7.5336	-80.0119	2018-12-10	0	0	0	0	0	0.5627	4.4582	79.1448	24.087	31.0155	NA
LSA 5_11	Los Santos	Pedasí	7.5353	-80.0097	2018-12-10	0	0	0	0	0	0.5627	4.4582	79.1448	24.087	31.0155	NA
LSA 5_12	Los Santos	Pedasí	7.5356	-80.0097	2018-12-10	0	0	0	0	0	0.5627	4.4582	79.1448	24.087	31.0155	NA
LSA 5_13	Los Santos	Pedasí	7.5403	-80.0136	2018-12-10	0	1	0	0	1	0.5627	4.4582	79.1448	24.087	31.0155	NA
LSA 5_14	Los Santos	Pedasí	7.5403	-80.0136	2018-12-10	0	0	0	0	0	0.5627	4.4582	79.1448	24.087	31.0155	NA
LSA 5_15	Los Santos	Pedasí	7.5433	-80.0156	2018-12-10	0	0	0	0	0	0.5627	4.4582	79.1448	24.087	31.0155	NA
LSA 6_1	Los Santos	Guararé	7.8414	-80.2786	2018-12-11	0	0	0	0	0	0.4939	5.0487	79.5433	22.4987	31.6113	380.316
LSA 6_2	Los Santos	Guararé	7.8403	-80.2764	2018-12-11	0	0	0	0	0	0.4939	5.0487	79.5433	22.4987	31.6113	380.316
LSA 6_3	Los Santos	Guararé	7.8333	-80.275	2018-12-11	0	1	0	0	1	0.4939	5.0487	79.5433	22.4987	31.6113	380.316
LSA 6_4	Los Santos	Guararé	7.8383	-80.2767	2018-12-11	0	1	0	0	4	0.4939	5.0487	79.5433	22.4987	31.6113	380.316
LSA 6_5	Los Santos	Guararé	7.8292	-80.2767	2018-12-11	0	1	0	0	3	0.4939	5.0487	79.5433	22.4987	31.6113	380.316
LSA 6_6	Los Santos	Guararé	7.8286	-80.2914	2018-12-11	0	0	0	0	0	0.4939	5.0487	79.5433	22.4987	31.6113	380.316
LSA 6_7	Los Santos	Guararé	7.8319	-80.2922	2018-12-11	1	0	0	1	0	0.4939	5.0487	79.5433	22.4987	31.6113	380.316
LSA 6_8	Los Santos	Guararé	7.8303	-80.2878	2018-12-11	0	1	0	0	5	0.4939	5.0487	79.5433	22.4987	31.6113	380.316
LSA 6_9	Los Santos	Guararé	7.8269	-80.2836	2018-12-11	0	0	0	0	0	0.4939	5.0487	79.5433	22.4987	31.6113	380.316
LSA 6_10	Los Santos	Guararé	7.8217	-80.2936	2018-12-11	1	1	1	2	2	0.4939	5.0487	79.5433	22.4987	31.6113	380.316
LSA 6_11	Los Santos	Guararé	7.8167	-80.2944	2018-12-11	0	1	0	0	2	0.4775	4.8767	79.2099	22.4693	31.5766	547.505
LSA 6_12	Los Santos	Guararé	7.8169	-80.2897	2018-12-11	0	1	0	0	3	0.4775	4.8767	79.2099	22.4693	31.5766	547.505
LSA 6_13	Los Santos	Guararé	7.8275	-80.2894	2018-12-11	1	1	1	1	2	0.4939	5.0487	79.5433	22.4987	31.6113	380.316
LSA 6_14	Los Santos	Guararé	7.8167	-80.2878	2018-12-11	0	1	0	0	4	0.4775	4.8767	79.2099	22.4693	31.5766	547.505
LSA 6_15	Los Santos	Guararé	7.8169	-80.2833	2018-12-11	0	1	0	0	10	0.4775	4.8767	79.2099	22.4693	31.5766	547.505
LSA 1_1	Los Santos	La Villa	7.9414	-80.4053	2018-12-11	0	1	0	0	1	0.4959	5.1975	80.3398	22.7764	32.0802	1176.48
LSA 1_2	Los Santos	La Villa	7.9383	-80.4064	2018-12-11	0	0	0	0	0	0.4959	5.1975	80.3398	22.7764	32.0802	1176.48
LSA 1_3	Los Santos	La Villa	7.9411	-80.4108	2018-12-11	0	0	0	0	0	0.4959	5.1975	80.3398	22.7764	32.0802	1176.48
LSA 1_4	Los Santos	La Villa	7.9381	-80.4003	2018-12-11	0	1	0	0	5	0.4959	5.1975	80.3398	22.7764	32.0802	1176.48
LSA 1_5	Los Santos	La Villa	7.9375	-80.4103	2018-12-11	1	1	1	6	2	0.4959	5.1975	80.3398	22.7764	32.0802	1176.48
LSA 1_6	Los Santos	La Villa	7.94	-80.4131	2018-12-11	0	1	0	0	2	0.4959	5.1975	80.3398	22.7764	32.0802	1176.48
LSA 1_7	Los Santos	La Villa	7.9592	-80.4114	2018-12-11	1	0	0	4	0	0.4959	5.1975	80.3398	22.7764	32.0802	1176.48
LSA 1_8	Los Santos	La Villa	7.9333	-80.4136	2018-12-11	0	1	0	0	5	0.4959	5.1975	80.3398	22.7764	32.0802	1176.48
LSA 1_9	Los Santos	La Villa	7.9336	-80.4244	2018-12-11	0	0	0	0	0	0.4959	5.1975	80.3398	22.7764	32.0802	1176.48
LSA 1_10	Los Santos	La Villa	7.9381	-80.4206	2018-12-11	0	1	0	0	1	0.4959	5.1975	80.3398	22.7764	32.0802	1176.48
LSA 1_11	Los Santos	La Villa	7.9364	-80.425	2018-12-11	1	0	0	2	0	0.4959	5.1975	80.3398	22.7764	32.0802	1176.48
LSA 1_12	Los Santos	La Villa	7.9333	-80.4169	2018-12-11	0	0	0	0	0	0.4959	5.1975	80.3398	22.7764	32.0802	1176.48
LSA 1_13	Los Santos	La Villa	7.9336	-80.4222	2018-12-11	1	1	1	5	1	0.4959	5.1975	80.3398	22.7764	32.0802	1176.48
LSA 1_14	Los Santos	La Villa	7.9336	-80.4242	2018-12-11	1	0	0	4	0	0.4959	5.1975	80.3398	22.7764	32.0802	1176.48
LSA 1_15	Los Santos	La Villa	7.9414	-80.4233	2018-12-11	1	0	0	3	0	0.4959	5.1975	80.3398	22.7764	32.0802	1176.48
HRA_1	Herrera	Parita	8.0011	-80.5275	2018-12-11	0	1	0	0	1	0.5986	5.2892	80.4553	23.214	32.5259	359.859
HRA_2	Herrera	Parita	7.9992	-80.5169	2018-12-11	0	0	0	0	0	0.5986	5.2892	80.4553	23.214	32.5259	359.859
HRA_3	Herrera	Parita	7.9981	-80.5225	2018-12-11	0	0	0	0	0	0.5986	5.2892	80.4553	23.214	32.5259	359.859
HRA_4	Herrera	Parita	8.0033	-80.5197	2018-12-11	0	1	0	0	4	0.5986	5.2892	80.4553	23.214	32.5259	359.859
HRA_5	Herrera	Parita	7.9978	-80.5264	2018-12-11	0	1	0	0	2	0.5986	5.2892	80.4553	23.214	32.5259	359.859
HRA_6	Herrera	Parita	8.0022	-80.5269	2018-12-11	0	1	0	0	2	0.5986	5.2892	80.4553	23.214	32.5259	359.859
HRA_7	Herrera	Parita	8.0019	-80.5253	2018-12-11	0	1	0	0	5	0.5986	5.2892	80.4553	23.214	32.5259	359.859
HRA_8	Herrera	Parita	8.0003	-80.5217	2018-12-11	0	0	0	0	0	0.5986	5.2892	80.4553	23.214	32.5259	359.859
HRA_9	Herrera	Parita	8.0064	-80.5278	2018-12-11	0	0	0	0	0	0.5986	5.2892	80.4553	23.214	32.5259	359.859
HRA_10	Herrera	Parita	8.0103	-80.5264	2018-12-11	1	1	1	6	3	0.5986	5.2892	80.4553	23.214	32.5259	359.859
HRA_11	Herrera	Parita	8.0047	-80.5167	2018-12-11	1	1	1	1	15	0.5986	5.2892	80.4553	23.214	32.5259	359.859
HRA_12	Herrera	Parita	8.0114	-80.5003	2018-12-11	0	1	0	0	9	0.5986	5.2892	80.4553	23.214	32.5259	359.859
HRA_13	Herrera	Parita	8.0094	-80.5169	2018-12-11	1	0	0	2	0	0.5986	5.2892	80.4553	23.214	32.5259	359.859
HRA_14	Herrera	Parita	8	-80.5167	2018-12-11	1	1	1	2	1	0.5986	5.2892	80.4553	23.214	32.5259	359.859
HRA_15	Herrera	Parita	8	-80.5169	2018-12-11	1	1	1	3	1	0.5986	5.2892	80.4553	23.214	32.5259	359.859
LSA 3_1	Los Santos	Tonosí	7.4117	-80.4508	2019-01-28	0	0	0	0	0	0.5592	5.1563	78.5322	23.6655	32.9373	256.758
LSA 3_2	Los Santos	Tonosí	7.4117	-80.4508	2019-01-28	0	0	0	0	0	0.5592	5.1563	78.5322	23.6655	32.9373	256.758
LSA 3_3	Los Santos	Tonosí	7.4086	-80.4494	2019-01-28	0	0	0	0	0	0.5592	5.1563	78.5322	23.6655	32.9373	256.758
LSA 3_4	Los Santos	Tonosí	7.4081	-80.4461	2019-01-28	0	1	0	0	2	0.5592	5.1563	78.5322	23.6655	32.9373	256.758
LSA 3_5	Los Santos	Tonosí	7.4075	-80.4417	2019-01-28	0	0	0	0	0	0.5592	5.1563	78.5322	23.6655	32.9373	256.758
LSA 3_6	Los Santos	Tonosí	7.4086	-80.4333	2019-01-28	0	1	0	0	1	0.5592	5.1563	78.5322	23.6655	32.9373	256.758
LSA 3_7	Los Santos	Tonosí	7.4117	-80.4375	2019-01-28	0	1	0	0	4	0.5487	5.0338	77.5064	23.7036	32.6734	142.564
LSA 3_8	Los Santos	Tonosí	7.4153	-80.4367	2019-01-28	0	1	0	0	3	0.5592	5.1563	78.5322	23.6655	32.9373	256.758
LSA 3_9	Los Santos	Tonosí	7.415	-80.4369	2019-01-28	0	0	0	0	0	0.5663	5.0064	78.0023	23.6129	32.5281	148.345
LSA 3_10	Los Santos	Tonosí	7.4175	-80.4381	2019-01-28	0	0	0	0	0	0.5663	5.0064	78.0023	23.6129	32.5281	148.345
LSA 3_11	Los Santos	Tonosí	7.4144	-80.4389	2019-01-28	0	1	0	0	4	0.5592	5.1563	78.5322	23.6655	32.9373	256.758
LSA 3_12	Los Santos	Tonosí	7.4114	-80.4403	2019-01-28	0	0	0	0	0	0.5487	5.0338	77.5064	23.7036	32.6734	142.564
LSA 3_13	Los Santos	Tonosí	7.4114	-80.4403	2019-01-28	0	0	0	0	0	0.5592	5.1563	78.5322	23.6655	32.9373	256.758
LSA 3_14	Los Santos	Tonosí	7.42	-80.4558	2019-01-28	0	0	0	0	0	0.5592	5.1563	78.5322	23.6655	32.9373	256.758
LSA 3_15	Los Santos	Tonosí	7.4158	-80.4442	2019-01-28	0	0	0	0	0	0.5592	5.1563	78.5322	23.6655	32.9373	256.758
LSA 4_1	Los Santos	El Cacao	7.4453	-80.42	2019-01-28	0	0	0	0	0	0.5487	5.0338	77.5064	23.7036	32.6734	142.564
LSA 4_2	Los Santos	El Cacao	7.4483	-80.4186	2019-01-28	0	0	0	0	0	0.5487	5.0338	77.5064	23.7036	32.6734	142.564
LSA 4_3	Los Santos	El Cacao	7.45	-80.4181	2019-01-28	0	0	0	0	0	0.5487	5.0338	77.5064	23.7036	32.6734	142.564
LSA 4_4	Los Santos	El Cacao	7.4536	-80.415	2019-01-28	0	0	0	0	0	0.5487	5.0338	77.5064	23.7036	32.6734	142.564
LSA 4_5	Los Santos	El Cacao	7.4536	-80.415	2019-01-28	0	0	0	0	0	0.5487	5.0338	77.5064	23.7036	32.6734	142.564
LSA 4_6	Los Santos	El Cacao	7.4556	-80.4075	2019-01-28	0	0	0	0	0	0.5487	5.0338	77.5064	23.7036	32.6734	142.564
LSA 4_7	Los Santos	El Cacao	7.4561	-80.4053	2019-01-28	0	0	0	0	0	0.5487	5.0338	77.5064	23.7036	32.6734	142.564
LSA 4_8	Los Santos	El Cacao	7.4561	-80.4053	2019-01-28	0	0	0	0	0	0.5487	5.0338	77.5064	23.7036	32.6734	142.564
LSA 4_9	Los Santos	El Cacao	7.4586	-80.4078	2019-01-28	0	0	0	0	0	0.5487	5.0338	77.5064	23.7036	32.6734	142.564
LSA 4_10	Los Santos	El Cacao	7.45	-80.4061	2019-01-28	0	0	0	0	0	0.5487	5.0338	77.5064	23.7036	32.6734	142.564
LSA 4_11	Los Santos	El Cacao	7.4533	-80.4042	2019-01-28	0	1	0	0	12	0.5487	5.0338	77.5064	23.7036	32.6734	142.564
LSA 4_12	Los Santos	El Cacao	7.455	-80.4	2019-01-28	0	1	0	0	4	0.5487	5.0338	77.5064	23.7036	32.6734	142.564
LSA 4_13	Los Santos	El Cacao	7.45	-80.4	2019-01-28	0	0	0	0	0	0.5487	5.0338	77.5064	23.7036	32.6734	142.564
LSA 4_14	Los Santos	El Cacao	7.4603	-80.4	2019-01-28	0	0	0	0	0	0.5487	5.0338	77.5064	23.7036	32.6734	142.564
LSA 4_15	Los Santos	El Cacao	7.4608	-80.4072	2019-01-28	0	0	0	0	0	0.5487	5.0338	77.5064	23.7036	32.6734	142.564
LSA 5_1	Los Santos	Pedasí	7.5333	-80.0186	2019-01-28	0	0	0	0	0	0.5627	4.4582	79.1448	24.087	31.0155	NA
LSA 5_2	Los Santos	Pedasí	7.5336	-80.0211	2019-01-28	0	0	0	0	0	0.5627	4.4582	79.1448	24.087	31.0155	NA
LSA 5_3	Los Santos	Pedasí	7.5336	-80.0219	2019-01-28	1	0	0	1	0	0.5627	4.4582	79.1448	24.087	31.0155	NA
LSA 5_4	Los Santos	Pedasí	7.5333	-80.0231	2019-01-28	0	0	0	0	0	0.5627	4.4582	79.1448	24.087	31.0155	NA
LSA 5_5	Los Santos	Pedasí	7.5436	-80.0219	2019-01-28	0	0	0	0	0	0.5627	4.4582	79.1448	24.087	31.0155	NA
LSA 5_6	Los Santos	Pedasí	7.5403	-80.0214	2019-01-28	0	0	0	0	0	0.5627	4.4582	79.1448	24.087	31.0155	NA
LSA 5_7	Los Santos	Pedasí	7.5389	-80.0244	2019-01-28	0	0	0	0	0	0.5627	4.4582	79.1448	24.087	31.0155	NA
LSA 5_8	Los Santos	Pedasí	7.5353	-80.0208	2019-01-28	0	0	0	0	0	0.5627	4.4582	79.1448	24.087	31.0155	NA
LSA 5_9	Los Santos	Pedasí	7.5333	-80.0167	2019-01-28	0	0	0	0	0	0.5627	4.4582	79.1448	24.087	31.0155	NA
LSA 5_10	Los Santos	Pedasí	7.5336	-80.0119	2019-01-28	0	0	0	0	0	0.5627	4.4582	79.1448	24.087	31.0155	NA
LSA 5_11	Los Santos	Pedasí	7.5353	-80.0097	2019-01-28	1	0	0	2	0	0.5627	4.4582	79.1448	24.087	31.0155	NA
LSA 5_12	Los Santos	Pedasí	7.5356	-80.0097	2019-01-28	0	0	0	0	0	0.5627	4.4582	79.1448	24.087	31.0155	NA
LSA 5_13	Los Santos	Pedasí	7.5403	-80.0136	2019-01-28	0	1	0	0	1	0.5627	4.4582	79.1448	24.087	31.0155	NA
LSA 5_14	Los Santos	Pedasí	7.5403	-80.0136	2019-01-28	0	0	0	0	0	0.5627	4.4582	79.1448	24.087	31.0155	NA
LSA 5_15	Los Santos	Pedasí	7.5433	-80.0156	2019-01-28	0	0	0	0	0	0.5627	4.4582	79.1448	24.087	31.0155	NA
LSA 6_1	Los Santos	Guararé	7.8414	-80.2786	2019-01-29	0	1	0	0	1	0.4939	5.0487	79.5433	22.4987	31.6113	380.316
LSA 6_2	Los Santos	Guararé	7.8403	-80.2764	2019-01-29	0	0	0	0	0	0.4939	5.0487	79.5433	22.4987	31.6113	380.316
LSA 6_3	Los Santos	Guararé	7.8333	-80.275	2019-01-29	0	0	0	0	0	0.4939	5.0487	79.5433	22.4987	31.6113	380.316
LSA 6_4	Los Santos	Guararé	7.8383	-80.2767	2019-01-29	0	0	0	0	0	0.4939	5.0487	79.5433	22.4987	31.6113	380.316
LSA 6_5	Los Santos	Guararé	7.8292	-80.2767	2019-01-29	0	0	0	0	0	0.4939	5.0487	79.5433	22.4987	31.6113	380.316
LSA 6_6	Los Santos	Guararé	7.8286	-80.2914	2019-01-29	0	0	0	0	0	0.4939	5.0487	79.5433	22.4987	31.6113	380.316
LSA 6_7	Los Santos	Guararé	7.8319	-80.2922	2019-01-29	0	1	0	0	4	0.4939	5.0487	79.5433	22.4987	31.6113	380.316
LSA 6_8	Los Santos	Guararé	7.8303	-80.2878	2019-01-29	0	1	0	0	5	0.4939	5.0487	79.5433	22.4987	31.6113	380.316
LSA 6_9	Los Santos	Guararé	7.8269	-80.2836	2019-01-29	0	1	0	0	11	0.4939	5.0487	79.5433	22.4987	31.6113	380.316
LSA 6_10	Los Santos	Guararé	7.8217	-80.2936	2019-01-29	0	0	0	0	0	0.4939	5.0487	79.5433	22.4987	31.6113	380.316
LSA 6_11	Los Santos	Guararé	7.8167	-80.2944	2019-01-29	0	0	0	0	0	0.4775	4.8767	79.2099	22.4693	31.5766	547.505
LSA 6_12	Los Santos	Guararé	7.8169	-80.2897	2019-01-29	0	0	0	0	0	0.4775	4.8767	79.2099	22.4693	31.5766	547.505
LSA 6_13	Los Santos	Guararé	7.8275	-80.2894	2019-01-29	0	1	0	0	1	0.4939	5.0487	79.5433	22.4987	31.6113	380.316
LSA 6_14	Los Santos	Guararé	7.8167	-80.2878	2019-01-29	0	0	0	0	0	0.4775	4.8767	79.2099	22.4693	31.5766	547.505
LSA 6_15	Los Santos	Guararé	7.8169	-80.2833	2019-01-29	0	0	0	0	0	0.4775	4.8767	79.2099	22.4693	31.5766	547.505
LSA 1_1	Los Santos	La Villa	7.9414	-80.4053	2019-01-29	0	1	0	0	6	0.4959	5.1975	80.3398	22.7764	32.0802	1176.48
LSA 1_2	Los Santos	La Villa	7.9383	-80.4064	2019-01-29	0	0	0	0	0	0.4959	5.1975	80.3398	22.7764	32.0802	1176.48
LSA 1_3	Los Santos	La Villa	7.9411	-80.4108	2019-01-29	0	0	0	0	0	0.4959	5.1975	80.3398	22.7764	32.0802	1176.48
LSA 1_4	Los Santos	La Villa	7.9381	-80.4003	2019-01-29	1	1	1	1	1	0.4959	5.1975	80.3398	22.7764	32.0802	1176.48
LSA 1_5	Los Santos	La Villa	7.9375	-80.4103	2019-01-29	0	0	0	0	0	0.4959	5.1975	80.3398	22.7764	32.0802	1176.48
LSA 1_6	Los Santos	La Villa	7.94	-80.4131	2019-01-29	1	1	1	3	6	0.4959	5.1975	80.3398	22.7764	32.0802	1176.48
LSA 1_7	Los Santos	La Villa	7.9592	-80.4114	2019-01-29	1	1	1	1	1	0.4959	5.1975	80.3398	22.7764	32.0802	1176.48
LSA 1_8	Los Santos	La Villa	7.9333	-80.4136	2019-01-29	0	0	0	0	0	0.4959	5.1975	80.3398	22.7764	32.0802	1176.48
LSA 1_9	Los Santos	La Villa	7.9336	-80.4244	2019-01-29	1	1	1	1	3	0.4959	5.1975	80.3398	22.7764	32.0802	1176.48
LSA 1_10	Los Santos	La Villa	7.9381	-80.4206	2019-01-29	0	1	0	0	2	0.4959	5.1975	80.3398	22.7764	32.0802	1176.48
LSA 1_11	Los Santos	La Villa	7.9364	-80.425	2019-01-29	0	0	0	0	0	0.4959	5.1975	80.3398	22.7764	32.0802	1176.48
LSA 1_12	Los Santos	La Villa	7.9333	-80.4169	2019-01-29	1	0	0	5	0	0.4959	5.1975	80.3398	22.7764	32.0802	1176.48
LSA 1_13	Los Santos	La Villa	7.9336	-80.4222	2019-01-29	0	0	0	0	0	0.4959	5.1975	80.3398	22.7764	32.0802	1176.48
LSA 1_14	Los Santos	La Villa	7.9336	-80.4242	2019-01-29	0	1	0	0	6	0.4959	5.1975	80.3398	22.7764	32.0802	1176.48
LSA 1_15	Los Santos	La Villa	7.9414	-80.4233	2019-01-29	1	1	1	2	1	0.4959	5.1975	80.3398	22.7764	32.0802	1176.48
HRA_1	Herrera	Parita	8.0011	-80.5275	2019-01-29	0	1	0	0	4	0.5986	5.2892	80.4553	23.214	32.5259	359.859
HRA_2	Herrera	Parita	7.9992	-80.5169	2019-01-29	0	1	0	0	2	0.5986	5.2892	80.4553	23.214	32.5259	359.859
HRA_3	Herrera	Parita	7.9981	-80.5225	2019-01-29	0	1	0	0	1	0.5986	5.2892	80.4553	23.214	32.5259	359.859
HRA_4	Herrera	Parita	8.0033	-80.5197	2019-01-29	0	1	0	0	2	0.5986	5.2892	80.4553	23.214	32.5259	359.859
HRA_5	Herrera	Parita	7.9978	-80.5264	2019-01-29	0	0	0	0	0	0.5986	5.2892	80.4553	23.214	32.5259	359.859
HRA_6	Herrera	Parita	8.0022	-80.5269	2019-01-29	0	1	0	0	1	0.5986	5.2892	80.4553	23.214	32.5259	359.859
HRA_7	Herrera	Parita	8.0019	-80.5253	2019-01-29	1	0	0	1	0	0.5986	5.2892	80.4553	23.214	32.5259	359.859
HRA_8	Herrera	Parita	8.0003	-80.5217	2019-01-29	1	1	1	1	3	0.5986	5.2892	80.4553	23.214	32.5259	359.859
HRA_9	Herrera	Parita	8.0064	-80.5278	2019-01-29	1	0	0	4	0	0.5986	5.2892	80.4553	23.214	32.5259	359.859
HRA_10	Herrera	Parita	8.0103	-80.5264	2019-01-29	0	0	0	0	0	0.5986	5.2892	80.4553	23.214	32.5259	359.859
HRA_11	Herrera	Parita	8.0047	-80.5167	2019-01-29	0	0	0	0	0	0.5986	5.2892	80.4553	23.214	32.5259	359.859
HRA_12	Herrera	Parita	8.0114	-80.5003	2019-01-29	0	0	0	0	0	0.5986	5.2892	80.4553	23.214	32.5259	359.859
HRA_13	Herrera	Parita	8.0094	-80.5169	2019-01-29	0	1	0	0	4	0.5986	5.2892	80.4553	23.214	32.5259	359.859
HRA_14	Herrera	Parita	8	-80.5167	2019-01-29	0	0	0	0	0	0.5986	5.2892	80.4553	23.214	32.5259	359.859
HRA_15	Herrera	Parita	8	-80.5169	2019-01-29	0	0	0	0	0	0.5986	5.2892	80.4553	23.214	32.5259	359.859
LSA 3_1	Los Santos	Tonosí	7.4117	-80.4508	2019-03-15	0	1	0	0	2	0.5592	5.1563	78.5322	23.6655	32.9373	256.758
LSA 3_2	Los Santos	Tonosí	7.4117	-80.4508	2019-03-15	0	1	0	0	0	0.5592	5.1563	78.5322	23.6655	32.9373	256.758
LSA 3_3	Los Santos	Tonosí	7.4086	-80.4494	2019-03-15	0	1	0	0	1	0.5592	5.1563	78.5322	23.6655	32.9373	256.758
LSA 3_4	Los Santos	Tonosí	7.4081	-80.4461	2019-03-15	0	1	0	0	0	0.5592	5.1563	78.5322	23.6655	32.9373	256.758
LSA 3_5	Los Santos	Tonosí	7.4075	-80.4417	2019-03-15	0	0	0	0	0	0.5592	5.1563	78.5322	23.6655	32.9373	256.758
LSA 3_6	Los Santos	Tonosí	7.4086	-80.4333	2019-03-15	0	1	0	0	10	0.5592	5.1563	78.5322	23.6655	32.9373	256.758
LSA 3_7	Los Santos	Tonosí	7.4117	-80.4375	2019-03-15	0	1	0	0	2	0.5487	5.0338	77.5064	23.7036	32.6734	142.564
LSA 3_8	Los Santos	Tonosí	7.4153	-80.4367	2019-03-15	0	1	0	0	2	0.5592	5.1563	78.5322	23.6655	32.9373	256.758
LSA 3_9	Los Santos	Tonosí	7.415	-80.4369	2019-03-15	0	0	0	0	0	0.5663	5.0064	78.0023	23.6129	32.5281	148.345
LSA 3_10	Los Santos	Tonosí	7.4175	-80.4381	2019-03-15	0	1	0	0	1	0.5663	5.0064	78.0023	23.6129	32.5281	148.345
LSA 3_11	Los Santos	Tonosí	7.4144	-80.4389	2019-03-15	0	1	0	0	5	0.5592	5.1563	78.5322	23.6655	32.9373	256.758
LSA 3_12	Los Santos	Tonosí	7.4114	-80.4403	2019-03-15	0	0	0	0	0	0.5487	5.0338	77.5064	23.7036	32.6734	142.564
LSA 3_13	Los Santos	Tonosí	7.4114	-80.4403	2019-03-15	0	0	0	0	0	0.5592	5.1563	78.5322	23.6655	32.9373	256.758
LSA 3_14	Los Santos	Tonosí	7.42	-80.4558	2019-03-15	0	0	0	0	0	0.5592	5.1563	78.5322	23.6655	32.9373	256.758
LSA 3_15	Los Santos	Tonosí	7.4158	-80.4442	2019-03-15	0	1	0	0	7	0.5592	5.1563	78.5322	23.6655	32.9373	256.758
LSA 4_1	Los Santos	El Cacao	7.4453	-80.42	2019-03-15	0	0	0	0	0	0.5487	5.0338	77.5064	23.7036	32.6734	142.564
LSA 4_2	Los Santos	El Cacao	7.4483	-80.4186	2019-03-15	0	0	0	0	0	0.5487	5.0338	77.5064	23.7036	32.6734	142.564
LSA 4_3	Los Santos	El Cacao	7.45	-80.4181	2019-03-15	0	0	0	0	0	0.5487	5.0338	77.5064	23.7036	32.6734	142.564
LSA 4_4	Los Santos	El Cacao	7.4536	-80.415	2019-03-15	0	0	0	0	0	0.5487	5.0338	77.5064	23.7036	32.6734	142.564
LSA 4_5	Los Santos	El Cacao	7.4536	-80.415	2019-03-15	0	0	0	0	0	0.5487	5.0338	77.5064	23.7036	32.6734	142.564
LSA 4_6	Los Santos	El Cacao	7.4556	-80.4075	2019-03-15	0	0	0	0	0	0.5487	5.0338	77.5064	23.7036	32.6734	142.564
LSA 4_7	Los Santos	El Cacao	7.4561	-80.4053	2019-03-15	0	0	0	0	0	0.5487	5.0338	77.5064	23.7036	32.6734	142.564
LSA 4_8	Los Santos	El Cacao	7.4561	-80.4053	2019-03-15	0	0	0	0	0	0.5487	5.0338	77.5064	23.7036	32.6734	142.564
LSA 4_9	Los Santos	El Cacao	7.4586	-80.4078	2019-03-15	0	0	0	0	0	0.5487	5.0338	77.5064	23.7036	32.6734	142.564
LSA 4_10	Los Santos	El Cacao	7.45	-80.4061	2019-03-15	0	0	0	0	0	0.5487	5.0338	77.5064	23.7036	32.6734	142.564
LSA 4_11	Los Santos	El Cacao	7.4533	-80.4042	2019-03-15	0	1	0	0	1	0.5487	5.0338	77.5064	23.7036	32.6734	142.564
LSA 4_12	Los Santos	El Cacao	7.455	-80.4	2019-03-15	0	0	0	0	0	0.5487	5.0338	77.5064	23.7036	32.6734	142.564
LSA 4_13	Los Santos	El Cacao	7.45	-80.4	2019-03-15	0	1	0	0	1	0.5487	5.0338	77.5064	23.7036	32.6734	142.564
LSA 4_14	Los Santos	El Cacao	7.4603	-80.4	2019-03-15	0	0	0	0	0	0.5487	5.0338	77.5064	23.7036	32.6734	142.564
LSA 4_15	Los Santos	El Cacao	7.4608	-80.4072	2019-03-15	0	0	0	0	0	0.5487	5.0338	77.5064	23.7036	32.6734	142.564
LSA 5_1	Los Santos	Pedasí	7.5333	-80.0186	2019-03-15	0	0	0	0	0	0.5627	4.4582	79.1448	24.087	31.0155	NA
LSA 5_2	Los Santos	Pedasí	7.5336	-80.0211	2019-03-15	1	1	1	6	8	0.5627	4.4582	79.1448	24.087	31.0155	NA
LSA 5_3	Los Santos	Pedasí	7.5336	-80.0219	2019-03-15	0	0	0	0	0	0.5627	4.4582	79.1448	24.087	31.0155	NA
LSA 5_4	Los Santos	Pedasí	7.5333	-80.0231	2019-03-15	0	0	0	0	0	0.5627	4.4582	79.1448	24.087	31.0155	NA
LSA 5_5	Los Santos	Pedasí	7.5436	-80.0219	2019-03-15	0	0	0	0	0	0.5627	4.4582	79.1448	24.087	31.0155	NA
LSA 5_6	Los Santos	Pedasí	7.5403	-80.0214	2019-03-15	1	0	0	5	0	0.5627	4.4582	79.1448	24.087	31.0155	NA
LSA 5_7	Los Santos	Pedasí	7.5389	-80.0244	2019-03-15	0	0	0	0	0	0.5627	4.4582	79.1448	24.087	31.0155	NA
LSA 5_8	Los Santos	Pedasí	7.5353	-80.0208	2019-03-15	0	0	0	0	0	0.5627	4.4582	79.1448	24.087	31.0155	NA
LSA 5_9	Los Santos	Pedasí	7.5333	-80.0167	2019-03-15	0	0	0	0	0	0.5627	4.4582	79.1448	24.087	31.0155	NA
LSA 5_10	Los Santos	Pedasí	7.5336	-80.0119	2019-03-15	0	1	0	0	3	0.5627	4.4582	79.1448	24.087	31.0155	NA
LSA 5_11	Los Santos	Pedasí	7.5353	-80.0097	2019-03-15	0	1	0	0	1	0.5627	4.4582	79.1448	24.087	31.0155	NA
LSA 5_12	Los Santos	Pedasí	7.5356	-80.0097	2019-03-15	0	1	0	0	4	0.5627	4.4582	79.1448	24.087	31.0155	NA
LSA 5_13	Los Santos	Pedasí	7.5403	-80.0136	2019-03-15	0	1	0	0	5	0.5627	4.4582	79.1448	24.087	31.0155	NA
LSA 5_14	Los Santos	Pedasí	7.5403	-80.0136	2019-03-15	0	0	0	0	0	0.5627	4.4582	79.1448	24.087	31.0155	NA
LSA 5_15	Los Santos	Pedasí	7.5433	-80.0156	2019-03-15	0	0	0	0	0	0.5627	4.4582	79.1448	24.087	31.0155	NA
LSA 6_1	Los Santos	Guararé	7.8414	-80.2786	2019-03-16	0	0	0	0	0	0.4939	5.0487	79.5433	22.4987	31.6113	380.316
LSA 6_2	Los Santos	Guararé	7.8403	-80.2764	2019-03-16	0	0	0	0	0	0.4939	5.0487	79.5433	22.4987	31.6113	380.316
LSA 6_3	Los Santos	Guararé	7.8333	-80.275	2019-03-16	1	0	0	10	0	0.4939	5.0487	79.5433	22.4987	31.6113	380.316
LSA 6_4	Los Santos	Guararé	7.8383	-80.2767	2019-03-16	0	0	0	0	0	0.4939	5.0487	79.5433	22.4987	31.6113	380.316
LSA 6_5	Los Santos	Guararé	7.8292	-80.2767	2019-03-16	0	0	0	0	0	0.4939	5.0487	79.5433	22.4987	31.6113	380.316
LSA 6_6	Los Santos	Guararé	7.8286	-80.2914	2019-03-16	1	0	0	1	0	0.4939	5.0487	79.5433	22.4987	31.6113	380.316
LSA 6_7	Los Santos	Guararé	7.8319	-80.2922	2019-03-16	0	0	0	0	0	0.4939	5.0487	79.5433	22.4987	31.6113	380.316
LSA 6_8	Los Santos	Guararé	7.8303	-80.2878	2019-03-16	0	0	0	0	0	0.4939	5.0487	79.5433	22.4987	31.6113	380.316
LSA 6_9	Los Santos	Guararé	7.8269	-80.2836	2019-03-16	0	0	0	0	0	0.4939	5.0487	79.5433	22.4987	31.6113	380.316
LSA 6_10	Los Santos	Guararé	7.8217	-80.2936	2019-03-16	1	0	0	5	0	0.4939	5.0487	79.5433	22.4987	31.6113	380.316
LSA 6_11	Los Santos	Guararé	7.8167	-80.2944	2019-03-16	0	1	0	0	4	0.4775	4.8767	79.2099	22.4693	31.5766	547.505
LSA 6_12	Los Santos	Guararé	7.8169	-80.2897	2019-03-16	0	0	0	0	0	0.4775	4.8767	79.2099	22.4693	31.5766	547.505
LSA 6_13	Los Santos	Guararé	7.8275	-80.2894	2019-03-16	0	1	0	0	2	0.4939	5.0487	79.5433	22.4987	31.6113	380.316
LSA 6_14	Los Santos	Guararé	7.8167	-80.2878	2019-03-16	0	0	0	0	0	0.4775	4.8767	79.2099	22.4693	31.5766	547.505
LSA 6_15	Los Santos	Guararé	7.8169	-80.2833	2019-03-16	0	0	0	0	0	0.4775	4.8767	79.2099	22.4693	31.5766	547.505
LSA 1_1	Los Santos	La Villa	7.9414	-80.4053	2019-03-16	0	1	0	0	2	0.4959	5.1975	80.3398	22.7764	32.0802	1176.48
LSA 1_2	Los Santos	La Villa	7.9383	-80.4064	2019-03-16	0	0	0	0	0	0.4959	5.1975	80.3398	22.7764	32.0802	1176.48
LSA 1_3	Los Santos	La Villa	7.9411	-80.4108	2019-03-16	0	0	0	0	0	0.4959	5.1975	80.3398	22.7764	32.0802	1176.48
LSA 1_4	Los Santos	La Villa	7.9381	-80.4003	2019-03-16	1	1	1	3	1	0.4959	5.1975	80.3398	22.7764	32.0802	1176.48
LSA 1_5	Los Santos	La Villa	7.9375	-80.4103	2019-03-16	1	1	1	1	3	0.4959	5.1975	80.3398	22.7764	32.0802	1176.48
LSA 1_6	Los Santos	La Villa	7.94	-80.4131	2019-03-16	0	0	0	0	0	0.4959	5.1975	80.3398	22.7764	32.0802	1176.48
LSA 1_7	Los Santos	La Villa	7.9592	-80.4114	2019-03-16	0	1	0	0	1	0.4959	5.1975	80.3398	22.7764	32.0802	1176.48
LSA 1_8	Los Santos	La Villa	7.9333	-80.4136	2019-03-16	0	1	0	0	1	0.4959	5.1975	80.3398	22.7764	32.0802	1176.48
LSA 1_9	Los Santos	La Villa	7.9336	-80.4244	2019-03-16	1	1	1	5	1	0.4959	5.1975	80.3398	22.7764	32.0802	1176.48
LSA 1_10	Los Santos	La Villa	7.9381	-80.4206	2019-03-16	0	0	0	0	0	0.4959	5.1975	80.3398	22.7764	32.0802	1176.48
LSA 1_11	Los Santos	La Villa	7.9364	-80.425	2019-03-16	0	0	0	0	0	0.4959	5.1975	80.3398	22.7764	32.0802	1176.48
LSA 1_12	Los Santos	La Villa	7.9333	-80.4169	2019-03-16	1	1	1	3	1	0.4959	5.1975	80.3398	22.7764	32.0802	1176.48
LSA 1_13	Los Santos	La Villa	7.9336	-80.4222	2019-03-16	0	0	0	0	0	0.4959	5.1975	80.3398	22.7764	32.0802	1176.48
LSA 1_14	Los Santos	La Villa	7.9336	-80.4242	2019-03-16	1	0	0	8	0	0.4959	5.1975	80.3398	22.7764	32.0802	1176.48
LSA 1_15	Los Santos	La Villa	7.9414	-80.4233	2019-03-16	0	0	0	0	0	0.4959	5.1975	80.3398	22.7764	32.0802	1176.48
HRA_1	Herrera	Parita	8.0011	-80.5275	2019-03-17	1	1	1	1	4	0.5986	5.2892	80.4553	23.214	32.5259	359.859
HRA_2	Herrera	Parita	7.9992	-80.5169	2019-03-17	0	0	0	0	0	0.5986	5.2892	80.4553	23.214	32.5259	359.859
HRA_3	Herrera	Parita	7.9981	-80.5225	2019-03-17	1	0	0	7	0	0.5986	5.2892	80.4553	23.214	32.5259	359.859
HRA_4	Herrera	Parita	8.0033	-80.5197	2019-03-17	0	0	0	0	0	0.5986	5.2892	80.4553	23.214	32.5259	359.859
HRA_5	Herrera	Parita	7.9978	-80.5264	2019-03-17	0	0	0	0	0	0.5986	5.2892	80.4553	23.214	32.5259	359.859
HRA_6	Herrera	Parita	8.0022	-80.5269	2019-03-17	0	0	0	0	0	0.5986	5.2892	80.4553	23.214	32.5259	359.859
HRA_7	Herrera	Parita	8.0019	-80.5253	2019-03-17	0	0	0	0	0	0.5986	5.2892	80.4553	23.214	32.5259	359.859
HRA_8	Herrera	Parita	8.0003	-80.5217	2019-03-17	0	0	0	0	0	0.5986	5.2892	80.4553	23.214	32.5259	359.859
HRA_9	Herrera	Parita	8.0064	-80.5278	2019-03-17	0	0	0	0	0	0.5986	5.2892	80.4553	23.214	32.5259	359.859
HRA_10	Herrera	Parita	8.0103	-80.5264	2019-03-17	0	0	0	0	0	0.5986	5.2892	80.4553	23.214	32.5259	359.859
HRA_11	Herrera	Parita	8.0047	-80.5167	2019-03-17	0	0	0	0	0	0.5986	5.2892	80.4553	23.214	32.5259	359.859
HRA_12	Herrera	Parita	8.0114	-80.5003	2019-03-17	0	0	0	0	0	0.5986	5.2892	80.4553	23.214	32.5259	359.859
HRA_13	Herrera	Parita	8.0094	-80.5169	2019-03-17	0	0	0	0	0	0.5986	5.2892	80.4553	23.214	32.5259	359.859
HRA_14	Herrera	Parita	8	-80.5167	2019-03-17	0	0	0	0	0	0.5986	5.2892	80.4553	23.214	32.5259	359.859
HRA_15	Herrera	Parita	8	-80.5169	2019-03-17	0	0	0	0	0	0.5986	5.2892	80.4553	23.214	32.5259	359.859
LSA 3_1	Los Santos	Tonosí	7.4117	-80.4508	2019-04-25	0	1	0	0	1	0.5592	5.1563	78.5322	23.6655	32.9373	256.758
LSA 3_2	Los Santos	Tonosí	7.4117	-80.4508	2019-04-25	0	0	0	0	0	0.5592	5.1563	78.5322	23.6655	32.9373	256.758
LSA 3_3	Los Santos	Tonosí	7.4086	-80.4494	2019-04-25	0	1	0	0	2	0.5592	5.1563	78.5322	23.6655	32.9373	256.758
LSA 3_4	Los Santos	Tonosí	7.4081	-80.4461	2019-04-25	0	1	0	0	1	0.5592	5.1563	78.5322	23.6655	32.9373	256.758
LSA 3_5	Los Santos	Tonosí	7.4075	-80.4417	2019-04-25	0	0	0	0	0	0.5592	5.1563	78.5322	23.6655	32.9373	256.758
LSA 3_6	Los Santos	Tonosí	7.4086	-80.4333	2019-04-25	0	1	0	0	3	0.5592	5.1563	78.5322	23.6655	32.9373	256.758
LSA 3_7	Los Santos	Tonosí	7.4117	-80.4375	2019-04-25	0	0	0	0	0	0.5487	5.0338	77.5064	23.7036	32.6734	142.564
LSA 3_8	Los Santos	Tonosí	7.4153	-80.4367	2019-04-25	0	0	0	0	0	0.5592	5.1563	78.5322	23.6655	32.9373	256.758
LSA 3_9	Los Santos	Tonosí	7.415	-80.4369	2019-04-25	0	0	0	0	0	0.5663	5.0064	78.0023	23.6129	32.5281	148.345
LSA 3_10	Los Santos	Tonosí	7.4175	-80.4381	2019-04-25	0	0	0	0	0	0.5663	5.0064	78.0023	23.6129	32.5281	148.345
LSA 3_11	Los Santos	Tonosí	7.4144	-80.4389	2019-04-25	0	0	0	0	0	0.5592	5.1563	78.5322	23.6655	32.9373	256.758
LSA 3_12	Los Santos	Tonosí	7.4114	-80.4403	2019-04-25	0	0	0	0	0	0.5487	5.0338	77.5064	23.7036	32.6734	142.564
LSA 3_13	Los Santos	Tonosí	7.4114	-80.4403	2019-04-25	0	1	0	0	4	0.5592	5.1563	78.5322	23.6655	32.9373	256.758
LSA 3_14	Los Santos	Tonosí	7.42	-80.4558	2019-04-25	0	1	0	0	1	0.5592	5.1563	78.5322	23.6655	32.9373	256.758
LSA 3_15	Los Santos	Tonosí	7.4158	-80.4442	2019-04-25	0	1	0	0	2	0.5592	5.1563	78.5322	23.6655	32.9373	256.758
LSA 4_1	Los Santos	El Cacao	7.4453	-80.42	2019-04-25	0	0	0	0	0	0.5487	5.0338	77.5064	23.7036	32.6734	142.564
LSA 4_2	Los Santos	El Cacao	7.4483	-80.4186	2019-04-25	0	0	0	0	0	0.5487	5.0338	77.5064	23.7036	32.6734	142.564
LSA 4_3	Los Santos	El Cacao	7.45	-80.4181	2019-04-25	0	1	0	0	2	0.5487	5.0338	77.5064	23.7036	32.6734	142.564
LSA 4_4	Los Santos	El Cacao	7.4536	-80.415	2019-04-25	0	0	0	0	0	0.5487	5.0338	77.5064	23.7036	32.6734	142.564
LSA 4_5	Los Santos	El Cacao	7.4536	-80.415	2019-04-25	0	0	0	0	0	0.5487	5.0338	77.5064	23.7036	32.6734	142.564
LSA 4_6	Los Santos	El Cacao	7.4556	-80.4075	2019-04-25	0	0	0	0	0	0.5487	5.0338	77.5064	23.7036	32.6734	142.564
LSA 4_7	Los Santos	El Cacao	7.4561	-80.4053	2019-04-25	0	0	0	0	0	0.5487	5.0338	77.5064	23.7036	32.6734	142.564
LSA 4_8	Los Santos	El Cacao	7.4561	-80.4053	2019-04-25	0	0	0	0	0	0.5487	5.0338	77.5064	23.7036	32.6734	142.564
LSA 4_9	Los Santos	El Cacao	7.4586	-80.4078	2019-04-25	0	0	0	0	0	0.5487	5.0338	77.5064	23.7036	32.6734	142.564
LSA 4_10	Los Santos	El Cacao	7.45	-80.4061	2019-04-25	0	0	0	0	0	0.5487	5.0338	77.5064	23.7036	32.6734	142.564
LSA 4_11	Los Santos	El Cacao	7.4533	-80.4042	2019-04-25	0	0	0	0	0	0.5487	5.0338	77.5064	23.7036	32.6734	142.564
LSA 4_12	Los Santos	El Cacao	7.455	-80.4	2019-04-25	0	0	0	0	0	0.5487	5.0338	77.5064	23.7036	32.6734	142.564
LSA 4_13	Los Santos	El Cacao	7.45	-80.4	2019-04-25	0	0	0	0	0	0.5487	5.0338	77.5064	23.7036	32.6734	142.564
LSA 4_14	Los Santos	El Cacao	7.4603	-80.4	2019-04-25	0	0	0	0	0	0.5487	5.0338	77.5064	23.7036	32.6734	142.564
LSA 4_15	Los Santos	El Cacao	7.4608	-80.4072	2019-04-25	0	0	0	0	0	0.5487	5.0338	77.5064	23.7036	32.6734	142.564
LSA 5_1	Los Santos	Pedasí	7.5333	-80.0186	2019-04-26	1	0	0	3	0	0.5627	4.4582	79.1448	24.087	31.0155	NA
LSA 5_2	Los Santos	Pedasí	7.5336	-80.0211	2019-04-26	0	0	0	0	0	0.5627	4.4582	79.1448	24.087	31.0155	NA
LSA 5_3	Los Santos	Pedasí	7.5336	-80.0219	2019-04-26	0	0	0	0	0	0.5627	4.4582	79.1448	24.087	31.0155	NA
LSA 5_4	Los Santos	Pedasí	7.5333	-80.0231	2019-04-26	0	0	0	0	0	0.5627	4.4582	79.1448	24.087	31.0155	NA
LSA 5_5	Los Santos	Pedasí	7.5436	-80.0219	2019-04-26	0	0	0	0	0	0.5627	4.4582	79.1448	24.087	31.0155	NA
LSA 5_6	Los Santos	Pedasí	7.5403	-80.0214	2019-04-26	0	0	0	0	0	0.5627	4.4582	79.1448	24.087	31.0155	NA
LSA 5_7	Los Santos	Pedasí	7.5389	-80.0244	2019-04-26	0	0	0	0	0	0.5627	4.4582	79.1448	24.087	31.0155	NA
LSA 5_8	Los Santos	Pedasí	7.5353	-80.0208	2019-04-26	0	0	0	0	0	0.5627	4.4582	79.1448	24.087	31.0155	NA
LSA 5_9	Los Santos	Pedasí	7.5333	-80.0167	2019-04-26	0	0	0	0	0	0.5627	4.4582	79.1448	24.087	31.0155	NA
LSA 5_10	Los Santos	Pedasí	7.5336	-80.0119	2019-04-26	0	0	0	0	0	0.5627	4.4582	79.1448	24.087	31.0155	NA
LSA 5_11	Los Santos	Pedasí	7.5353	-80.0097	2019-04-26	0	1	0	0	4	0.5627	4.4582	79.1448	24.087	31.0155	NA
LSA 5_12	Los Santos	Pedasí	7.5356	-80.0097	2019-04-26	1	1	1	8	5	0.5627	4.4582	79.1448	24.087	31.0155	NA
LSA 5_13	Los Santos	Pedasí	7.5403	-80.0136	2019-04-26	1	1	1	1	7	0.5627	4.4582	79.1448	24.087	31.0155	NA
LSA 5_14	Los Santos	Pedasí	7.5403	-80.0136	2019-04-26	0	1	0	0	4	0.5627	4.4582	79.1448	24.087	31.0155	NA
LSA 5_15	Los Santos	Pedasí	7.5433	-80.0156	2019-04-26	0	0	0	0	0	0.5627	4.4582	79.1448	24.087	31.0155	NA
LSA 6_1	Los Santos	Guararé	7.8414	-80.2786	2019-04-26	0	0	0	0	0	0.4939	5.0487	79.5433	22.4987	31.6113	380.316
LSA 6_2	Los Santos	Guararé	7.8403	-80.2764	2019-04-26	0	0	0	0	0	0.4939	5.0487	79.5433	22.4987	31.6113	380.316
LSA 6_3	Los Santos	Guararé	7.8333	-80.275	2019-04-26	1	0	0	1	0	0.4939	5.0487	79.5433	22.4987	31.6113	380.316
LSA 6_4	Los Santos	Guararé	7.8383	-80.2767	2019-04-26	0	0	0	0	0	0.4939	5.0487	79.5433	22.4987	31.6113	380.316
LSA 6_5	Los Santos	Guararé	7.8292	-80.2767	2019-04-26	1	0	0	12	0	0.4939	5.0487	79.5433	22.4987	31.6113	380.316
LSA 6_6	Los Santos	Guararé	7.8286	-80.2914	2019-04-26	0	0	0	0	0	0.4939	5.0487	79.5433	22.4987	31.6113	380.316
LSA 6_7	Los Santos	Guararé	7.8319	-80.2922	2019-04-26	0	1	0	0	4	0.4939	5.0487	79.5433	22.4987	31.6113	380.316
LSA 6_8	Los Santos	Guararé	7.8303	-80.2878	2019-04-26	0	1	0	0	10	0.4939	5.0487	79.5433	22.4987	31.6113	380.316
LSA 6_9	Los Santos	Guararé	7.8269	-80.2836	2019-04-26	0	0	0	0	0	0.4939	5.0487	79.5433	22.4987	31.6113	380.316
LSA 6_10	Los Santos	Guararé	7.8217	-80.2936	2019-04-26	0	0	0	0	0	0.4939	5.0487	79.5433	22.4987	31.6113	380.316
LSA 6_11	Los Santos	Guararé	7.8167	-80.2944	2019-04-26	0	0	0	0	0	0.4775	4.8767	79.2099	22.4693	31.5766	547.505
LSA 6_12	Los Santos	Guararé	7.8169	-80.2897	2019-04-26	0	0	0	0	0	0.4775	4.8767	79.2099	22.4693	31.5766	547.505
LSA 6_13	Los Santos	Guararé	7.8275	-80.2894	2019-04-26	0	0	0	0	0	0.4939	5.0487	79.5433	22.4987	31.6113	380.316
LSA 6_14	Los Santos	Guararé	7.8167	-80.2878	2019-04-26	0	0	0	0	0	0.4775	4.8767	79.2099	22.4693	31.5766	547.505
LSA 6_15	Los Santos	Guararé	7.8169	-80.2833	2019-04-26	0	0	0	0	0	0.4775	4.8767	79.2099	22.4693	31.5766	547.505
LSA 1_1	Los Santos	La Villa	7.9414	-80.4053	2019-04-26	0	0	0	0	0	0.4959	5.1975	80.3398	22.7764	32.0802	1176.48
LSA 1_2	Los Santos	La Villa	7.9383	-80.4064	2019-04-26	0	0	0	0	0	0.4959	5.1975	80.3398	22.7764	32.0802	1176.48
LSA 1_3	Los Santos	La Villa	7.9411	-80.4108	2019-04-26	0	0	0	0	0	0.4959	5.1975	80.3398	22.7764	32.0802	1176.48
LSA 1_4	Los Santos	La Villa	7.9381	-80.4003	2019-04-26	1	0	0	2	0	0.4959	5.1975	80.3398	22.7764	32.0802	1176.48
LSA 1_5	Los Santos	La Villa	7.9375	-80.4103	2019-04-26	1	1	1	4	1	0.4959	5.1975	80.3398	22.7764	32.0802	1176.48
LSA 1_6	Los Santos	La Villa	7.94	-80.4131	2019-04-26	0	1	0	0	6	0.4959	5.1975	80.3398	22.7764	32.0802	1176.48
LSA 1_7	Los Santos	La Villa	7.9592	-80.4114	2019-04-26	0	0	0	0	0	0.4959	5.1975	80.3398	22.7764	32.0802	1176.48
LSA 1_8	Los Santos	La Villa	7.9333	-80.4136	2019-04-26	1	0	0	6	0	0.4959	5.1975	80.3398	22.7764	32.0802	1176.48
LSA 1_9	Los Santos	La Villa	7.9336	-80.4244	2019-04-26	0	0	0	0	0	0.4959	5.1975	80.3398	22.7764	32.0802	1176.48
LSA 1_10	Los Santos	La Villa	7.9381	-80.4206	2019-04-26	1	1	1	1	0	0.4959	5.1975	80.3398	22.7764	32.0802	1176.48
LSA 1_11	Los Santos	La Villa	7.9364	-80.425	2019-04-26	1	0	0	7	0	0.4959	5.1975	80.3398	22.7764	32.0802	1176.48
LSA 1_12	Los Santos	La Villa	7.9333	-80.4169	2019-04-26	0	0	0	0	0	0.4959	5.1975	80.3398	22.7764	32.0802	1176.48
LSA 1_13	Los Santos	La Villa	7.9336	-80.4222	2019-04-26	1	0	0	3	0	0.4959	5.1975	80.3398	22.7764	32.0802	1176.48
LSA 1_14	Los Santos	La Villa	7.9336	-80.4242	2019-04-26	1	0	0	2	0	0.4959	5.1975	80.3398	22.7764	32.0802	1176.48
LSA 1_15	Los Santos	La Villa	7.9414	-80.4233	2019-04-26	1	0	0	2	0	0.4959	5.1975	80.3398	22.7764	32.0802	1176.48
HRA_1	Herrera	Parita	8.0011	-80.5275	2019-04-27	0	0	0	0	0	0.5986	5.2892	80.4553	23.214	32.5259	359.859
HRA_2	Herrera	Parita	7.9992	-80.5169	2019-04-27	0	0	0	0	0	0.5986	5.2892	80.4553	23.214	32.5259	359.859
HRA_3	Herrera	Parita	7.9981	-80.5225	2019-04-27	0	0	0	0	0	0.5986	5.2892	80.4553	23.214	32.5259	359.859
HRA_4	Herrera	Parita	8.0033	-80.5197	2019-04-27	0	0	0	0	0	0.5986	5.2892	80.4553	23.214	32.5259	359.859
HRA_5	Herrera	Parita	7.9978	-80.5264	2019-04-27	1	0	0	2	0	0.5986	5.2892	80.4553	23.214	32.5259	359.859
HRA_6	Herrera	Parita	8.0022	-80.5269	2019-04-27	1	0	0	2	0	0.5986	5.2892	80.4553	23.214	32.5259	359.859
HRA_7	Herrera	Parita	8.0019	-80.5253	2019-04-27	1	1	1	3	4	0.5986	5.2892	80.4553	23.214	32.5259	359.859
HRA_8	Herrera	Parita	8.0003	-80.5217	2019-04-27	1	0	0	9	0	0.5986	5.2892	80.4553	23.214	32.5259	359.859
HRA_9	Herrera	Parita	8.0064	-80.5278	2019-04-27	1	0	0	3	0	0.5986	5.2892	80.4553	23.214	32.5259	359.859
HRA_10	Herrera	Parita	8.0103	-80.5264	2019-04-27	1	0	0	4	0	0.5986	5.2892	80.4553	23.214	32.5259	359.859
HRA_11	Herrera	Parita	8.0047	-80.5167	2019-04-27	0	0	0	0	0	0.5986	5.2892	80.4553	23.214	32.5259	359.859
HRA_12	Herrera	Parita	8.0114	-80.5003	2019-04-27	0	0	0	0	0	0.5986	5.2892	80.4553	23.214	32.5259	359.859
HRA_13	Herrera	Parita	8.0094	-80.5169	2019-04-27	1	1	1	3	1	0.5986	5.2892	80.4553	23.214	32.5259	359.859
HRA_14	Herrera	Parita	8	-80.5167	2019-04-27	0	0	0	0	0	0.5986	5.2892	80.4553	23.214	32.5259	359.859
HRA_15	Herrera	Parita	8	-80.5169	2019-04-27	0	1	0	0	3	0.5986	5.2892	80.4553	23.214	32.5259	359.859
LSA 3_1	Los Santos	Tonosí	7.4244	-80.4564	2019-06-07	0	1	0	0	1	0.5627	4.9976	76.8263	23.4166	32.6373	121.1
LSA 3_2	Los Santos	Tonosí	7.4219	-80.4564	2019-06-07	0	1	0	0	2	0.5627	4.9976	76.8263	23.4166	32.6373	121.1
LSA 3_3	Los Santos	Tonosí	7.4189	-80.4486	2019-06-07	0	1	0	0	1	0.5487	5.0338	77.5064	23.7036	32.6734	142.564
LSA 3_4	Los Santos	Tonosí	7.4108	-80.4517	2019-06-07	0	1	0	0	10	0.5688	5.1316	78.0791	23.5113	32.9648	150.808
LSA 3_5	Los Santos	Tonosí	7.4072	-80.4481	2019-06-07	0	1	0	0	4	0.5592	5.1563	78.5322	23.6655	32.9373	256.758
LSA 3_6	Los Santos	Tonosí	7.4078	-80.4433	2019-06-07	0	1	0	0	3	0.5592	5.1563	78.5322	23.6655	32.9373	256.758
LSA 3_7	Los Santos	Tonosí	7.4075	-80.4403	2019-06-07	0	1	0	0	1	0.5592	5.1563	78.5322	23.6655	32.9373	256.758
LSA 3_8	Los Santos	Tonosí	7.4097	-80.4392	2019-06-07	0	1	0	0	1	0.5592	5.1563	78.5322	23.6655	32.9373	256.758
LSA 3_9	Los Santos	Tonosí	7.4142	-80.4375	2019-06-07	0	1	0	0	8	0.5592	5.1563	78.5322	23.6655	32.9373	256.758
LSA 3_10	Los Santos	Tonosí	7.4161	-80.4378	2019-06-07	0	0	0	0	0	0.5592	5.1563	78.5322	23.6655	32.9373	256.758
LSA 3_11	Los Santos	Tonosí	7.4181	-80.4367	2019-06-07	0	1	0	0	2	0.5487	5.0338	77.5064	23.7036	32.6734	142.564
LSA 3_12	Los Santos	Tonosí	7.4156	-80.4444	2019-06-07	0	1	0	0	4	0.5592	5.1563	78.5322	23.6655	32.9373	256.758
LSA 3_13	Los Santos	Tonosí	7.4144	-80.4464	2019-06-07	0	0	0	0	0	0.5592	5.1563	78.5322	23.6655	32.9373	256.758
LSA 3_14	Los Santos	Tonosí	7.4103	-80.4472	2019-06-07	0	1	0	0	1	0.5592	5.1563	78.5322	23.6655	32.9373	256.758
LSA 3_15	Los Santos	Tonosí	7.4119	-80.7042	2019-06-07	0	1	0	0	12	0.5848	5.5734	79.131	22.47	31.5798	95.3504
LSA 4_1	Los Santos	El Cacao	7.4456	-80.42	2019-06-08	0	0	0	0	0	0.5487	5.0338	77.5064	23.7036	32.6734	142.564
LSA 4_2	Los Santos	El Cacao	7.4317	-80.4169	2019-06-08	0	0	0	0	0	0.5487	5.0338	77.5064	23.7036	32.6734	142.564
LSA 4_3	Los Santos	El Cacao	7.45	-80.4169	2019-06-08	0	1	0	0	1	0.5487	5.0338	77.5064	23.7036	32.6734	142.564
LSA 4_4	Los Santos	El Cacao	7.45	-80.4167	2019-06-08	0	1	0	0	3	0.5487	5.0338	77.5064	23.7036	32.6734	142.564
LSA 4_5	Los Santos	El Cacao	7.4528	-80.4156	2019-06-08	0	1	0	0	2	0.5487	5.0338	77.5064	23.7036	32.6734	142.564
LSA 4_6	Los Santos	El Cacao	7.4586	-80.4106	2019-06-08	0	1	0	0	1	0.5487	5.0338	77.5064	23.7036	32.6734	142.564
LSA 4_7	Los Santos	El Cacao	7.4556	-80.4075	2019-06-08	0	1	0	0	1	0.5487	5.0338	77.5064	23.7036	32.6734	142.564
LSA 4_8	Los Santos	El Cacao	7.4586	-80.4075	2019-06-08	0	1	0	0	2	0.5487	5.0338	77.5064	23.7036	32.6734	142.564
LSA 4_9	Los Santos	El Cacao	7.4561	-80.405	2019-06-08	0	1	0	0	2	0.5487	5.0338	77.5064	23.7036	32.6734	142.564
LSA 4_10	Los Santos	El Cacao	7.4603	-80.4072	2019-06-08	0	1	0	0	1	0.5487	5.0338	77.5064	23.7036	32.6734	142.564
LSA 4_11	Los Santos	El Cacao	7.45	-80.4061	2019-06-08	0	1	0	0	2	0.5487	5.0338	77.5064	23.7036	32.6734	142.564
LSA 4_12	Los Santos	El Cacao	7.4536	-80.4039	2019-06-08	0	1	0	0	2	0.5487	5.0338	77.5064	23.7036	32.6734	142.564
LSA 4_13	Los Santos	El Cacao	7.4472	-80.4169	2019-06-08	0	1	0	0	4	0.5487	5.0338	77.5064	23.7036	32.6734	142.564
LSA 4_14	Los Santos	El Cacao	7.455	-80.4139	2019-06-08	0	0	0	0	0	0.5487	5.0338	77.5064	23.7036	32.6734	142.564
LSA 4_15	Los Santos	El Cacao	7.4606	-80.4	2019-06-08	0	0	0	0	0	0.5487	5.0338	77.5064	23.7036	32.6734	142.564
LSA 5_1	Los Santos	Pedasí	7.5325	-80.0336	2019-06-08	1	0	0	8	0	0.5627	4.4582	79.1448	24.087	31.0155	NA
LSA 5_2	Los Santos	Pedasí	7.5347	-80.0314	2019-06-08	0	1	0	0	3	0.5627	4.4582	79.1448	24.087	31.0155	NA
LSA 5_3	Los Santos	Pedasí	7.5344	-80.0297	2019-06-08	0	1	0	0	1	0.5627	4.4582	79.1448	24.087	31.0155	NA
LSA 5_4	Los Santos	Pedasí	7.5353	-80.0264	2019-06-08	1	1	1	2	1	0.5627	4.4582	79.1448	24.087	31.0155	NA
LSA 5_5	Los Santos	Pedasí	7.5361	-80.0319	2019-06-08	1	1	1	1	1	0.5627	4.4582	79.1448	24.087	31.0155	NA
LSA 5_6	Los Santos	Pedasí	7.5381	-80.0294	2019-06-08	0	1	0	0	1	0.5627	4.4582	79.1448	24.087	31.0155	NA
LSA 5_7	Los Santos	Pedasí	7.5386	-80.0336	2019-06-08	1	0	0	3	0	0.5627	4.4582	79.1448	24.087	31.0155	NA
LSA 5_8	Los Santos	Pedasí	7.5383	-80.0292	2019-06-08	1	1	1	1	1	0.5627	4.4582	79.1448	24.087	31.0155	NA
LSA 5_9	Los Santos	Pedasí	7.5431	-80.0322	2019-06-08	0	1	0	0	2	0.5627	4.4582	79.1448	24.087	31.0155	NA
LSA 5_10	Los Santos	Pedasí	7.5344	-80.0311	2019-06-08	0	1	0	0	2	0.5627	4.4582	79.1448	24.087	31.0155	NA
LSA 5_11	Los Santos	Pedasí	7.5336	-80.0378	2019-06-08	0	0	0	0	0	0.5627	4.4582	79.1448	24.087	31.0155	NA
LSA 5_12	Los Santos	Pedasí	7.5344	-80.0425	2019-06-08	0	1	0	0	2	0.5627	4.4582	79.1448	24.087	31.0155	NA
LSA 5_13	Los Santos	Pedasí	7.5403	-80.0378	2019-06-08	1	1	1	1	4	0.5627	4.4582	79.1448	24.087	31.0155	NA
LSA 5_14	Los Santos	Pedasí	7.5394	-80.0403	2019-06-08	1	1	1	1	5	0.5627	4.4582	79.1448	24.087	31.0155	NA
LSA 5_15	Los Santos	Pedasí	7.5389	-80.0361	2019-06-08	1	0	0	2	0	0.5627	4.4582	79.1448	24.087	31.0155	NA
LSA 6_1	Los Santos	Guararé	7.8414	-80.2847	2019-06-08	1	0	0	1	0	0.4939	5.0487	79.5433	22.4987	31.6113	380.316
LSA 6_2	Los Santos	Guararé	7.8403	-80.29	2019-06-08	1	1	1	4	1	0.4939	5.0487	79.5433	22.4987	31.6113	380.316
LSA 6_3	Los Santos	Guararé	7.8333	-80.2925	2019-06-08	0	0	0	0	0	0.4939	5.0487	79.5433	22.4987	31.6113	380.316
LSA 6_4	Los Santos	Guararé	7.8383	-80.2844	2019-06-08	1	1	1	2	1	0.4939	5.0487	79.5433	22.4987	31.6113	380.316
LSA 6_5	Los Santos	Guararé	7.8292	-80.2906	2019-06-08	1	1	1	1	3	0.4939	5.0487	79.5433	22.4987	31.6113	380.316
LSA 6_6	Los Santos	Guararé	7.8286	-80.2917	2019-06-08	0	0	0	0	0	0.4939	5.0487	79.5433	22.4987	31.6113	380.316
LSA 6_7	Los Santos	Guararé	7.8319	-80.2886	2019-06-08	1	1	1	1	1	0.4939	5.0487	79.5433	22.4987	31.6113	380.316
LSA 6_8	Los Santos	Guararé	7.8303	-80.2914	2019-06-08	1	0	0	1	0	0.4939	5.0487	79.5433	22.4987	31.6113	380.316
LSA 6_9	Los Santos	Guararé	7.8269	-80.2869	2019-06-08	1	0	0	2	0	0.4939	5.0487	79.5433	22.4987	31.6113	380.316
LSA 6_10	Los Santos	Guararé	7.8217	-80.2878	2019-06-08	1	1	1	10	20	0.4939	5.0487	79.5433	22.4987	31.6113	380.316
LSA 6_11	Los Santos	Guararé	7.8167	-80.2894	2019-06-08	0	0	0	0	0	0.4775	4.8767	79.2099	22.4693	31.5766	547.505
LSA 6_12	Los Santos	Guararé	7.8169	-80.2892	2019-06-08	0	0	0	0	0	0.4775	4.8767	79.2099	22.4693	31.5766	547.505
LSA 6_13	Los Santos	Guararé	7.8275	-80.2847	2019-06-08	0	0	0	0	0	0.4939	5.0487	79.5433	22.4987	31.6113	380.316
LSA 6_14	Los Santos	Guararé	7.8167	-80.2911	2019-06-08	1	1	1	1	1	0.4775	4.8767	79.2099	22.4693	31.5766	547.505
LSA 6_15	Los Santos	Guararé	7.8169	-80.2958	2019-06-08	0	0	0	0	0	0.4775	4.8767	79.2099	22.4693	31.5766	547.505
LSA 1_1	Los Santos	La Villa	7.9428	-80.4192	2019-06-09	1	0	0	3	0	0.4959	5.1975	80.3398	22.7764	32.0802	1176.48
LSA 1_2	Los Santos	La Villa	7.9456	-80.4253	2019-06-09	1	0	0	2	0	0.4959	5.1975	80.3398	22.7764	32.0802	1176.48
LSA 1_3	Los Santos	La Villa	7.9406	-80.4272	2019-06-09	1	0	0	1	0	0.4959	5.1975	80.3398	22.7764	32.0802	1176.48
LSA 1_4	Los Santos	La Villa	7.9397	-80.4211	2019-06-09	0	0	0	0	0	0.4959	5.1975	80.3398	22.7764	32.0802	1176.48
LSA 1_5	Los Santos	La Villa	7.9464	-80.4142	2019-06-09	0	0	0	0	0	0.4959	5.1975	80.3398	22.7764	32.0802	1176.48
LSA 1_6	Los Santos	La Villa	7.9458	-80.4106	2019-06-09	1	0	0	2	0	0.4959	5.1975	80.3398	22.7764	32.0802	1176.48
LSA 1_7	Los Santos	La Villa	7.9408	-80.4072	2019-06-09	1	0	0	5	0	0.4959	5.1975	80.3398	22.7764	32.0802	1176.48
LSA 1_8	Los Santos	La Villa	7.9381	-80.4075	2019-06-09	1	0	0	1	0	0.4959	5.1975	80.3398	22.7764	32.0802	1176.48
LSA 1_9	Los Santos	La Villa	7.9428	-80.4186	2019-06-09	1	1	1	3	2	0.4959	5.1975	80.3398	22.7764	32.0802	1176.48
LSA 1_10	Los Santos	La Villa	7.9419	-80.4264	2019-06-09	1	1	1	3	5	0.4959	5.1975	80.3398	22.7764	32.0802	1176.48
LSA 1_11	Los Santos	La Villa	7.9353	-80.4197	2019-06-09	0	0	0	0	0	0.4959	5.1975	80.3398	22.7764	32.0802	1176.48
LSA 1_12	Los Santos	La Villa	7.9347	-80.4228	2019-06-09	0	1	0	0	1	0.4959	5.1975	80.3398	22.7764	32.0802	1176.48
LSA 1_13	Los Santos	La Villa	7.9378	-80.4233	2019-06-09	1	1	1	3	1	0.4959	5.1975	80.3398	22.7764	32.0802	1176.48
LSA 1_14	Los Santos	La Villa	7.9339	-80.4139	2019-06-09	0	1	0	0	1	0.4959	5.1975	80.3398	22.7764	32.0802	1176.48
LSA 1_15	Los Santos	La Villa	7.9278	-80.4061	2019-06-09	0	1	0	0	2	0.4959	5.1975	80.3398	22.7764	32.0802	1176.48
LSA7_1	Los Santos	Caña	7.4333	-80.2753	2019-06-08	0	1	0	0	1	0.5456	4.8651	78.1749	23.0658	31.9823	110.667
LSA7_2	Los Santos	Caña	7.4375	-80.2736	2019-06-08	0	0	0	0	0	0.5456	4.8651	78.1749	23.0658	31.9823	110.667
LSA7_3	Los Santos	Caña	7.4408	-80.2733	2019-06-08	0	0	0	0	0	0.5456	4.8651	78.1749	23.0658	31.9823	110.667
LSA7_4	Los Santos	Caña	7.4428	-80.2717	2019-06-08	1	1	1	1	9	0.5456	4.8651	78.1749	23.0658	31.9823	110.667
LSA7_5	Los Santos	Caña	7.4461	-80.2733	2019-06-08	0	1	0	0	1	0.5456	4.8651	78.1749	23.0658	31.9823	110.667
LSA7_6	Los Santos	Caña	7.4494	-80.2703	2019-06-08	0	0	0	0	0	0.5456	4.8651	78.1749	23.0658	31.9823	110.667
LSA7_7	Los Santos	Caña	7.4503	-80.2711	2019-06-08	0	1	0	0	1	0.5456	4.8651	78.1749	23.0658	31.9823	110.667
LSA7_8	Los Santos	Caña	7.4503	-80.2719	2019-06-08	0	1	0	0	4	0.5456	4.8651	78.1749	23.0658	31.9823	110.667
LSA7_9	Los Santos	Caña	7.4561	-80.2708	2019-06-08	0	0	0	0	0	0.5456	4.8651	78.1749	23.0658	31.9823	110.667
LSA7_10	Los Santos	Caña	7.46	-80.2733	2019-06-08	0	0	0	0	0	0.5456	4.8651	78.1749	23.0658	31.9823	110.667
LSA7_11	Los Santos	Caña	7.45	-80.2761	2020-06-08	0	0	0	0	0	0.5456	4.8651	78.1749	23.0658	31.9823	110.667
LSA7_12	Los Santos	Caña	7.45	-80.2772	2021-06-08	0	0	0	0	0	0.5456	4.8651	78.1749	23.0658	31.9823	110.667
LSA7_13	Los Santos	Caña	7.4586	-80.2669	2022-06-08	0	0	0	0	0	0.5456	4.8651	78.1749	23.0658	31.9823	110.667
LSA7_14	Los Santos	Caña	7.4578	-80.2669	2023-06-08	0	0	0	0	0	0.5456	4.8651	78.1749	23.0658	31.9823	110.667
LSA7_15	Los Santos	Caña	7.4561	-80.2619	2024-06-08	0	0	0	0	0	0.5456	4.8651	78.1749	23.0658	31.9823	110.667
LSA7_11	Los Santos	Caña	7.45	-80.2761	2019-06-08	0	1	0	0	3	0.5456	4.8651	78.1749	23.0658	31.9823	110.667
LSA7_12	Los Santos	Caña	7.45	-80.2772	2019-06-08	0	0	0	0	0	0.5456	4.8651	78.1749	23.0658	31.9823	110.667
LSA7_13	Los Santos	Caña	7.4586	-80.2669	2019-06-08	0	0	0	0	0	0.5456	4.8651	78.1749	23.0658	31.9823	110.667
LSA7_14	Los Santos	Caña	7.4578	-80.2669	2019-06-08	0	0	0	0	0	0.5456	4.8651	78.1749	23.0658	31.9823	110.667
LSA7_15	Los Santos	Caña	7.4561	-80.2619	2019-06-08	0	0	0	0	0	0.5456	4.8651	78.1749	23.0658	31.9823	110.667
HRA_1	Herrera	Parita	7.995	-80.5181	2019-06-09	0	0	0	0	0	0.5986	5.2892	80.4553	23.214	32.5259	359.859
HRA_2	Herrera	Parita	8.0011	-80.5256	2019-06-09	0	1	0	0	2	0.5986	5.2892	80.4553	23.214	32.5259	359.859
HRA_3	Herrera	Parita	7.9981	-80.5192	2019-06-09	1	0	0	4	0	0.5986	5.2892	80.4553	23.214	32.5259	359.859
HRA_4	Herrera	Parita	7.9903	-80.5236	2019-06-09	0	1	0	0	2	0.5986	5.2892	80.4553	23.214	32.5259	359.859
HRA_5	Herrera	Parita	8.0017	-80.5261	2019-06-09	1	0	0	7	0	0.5986	5.2892	80.4553	23.214	32.5259	359.859
HRA_6	Herrera	Parita	7.9969	-80.5264	2019-06-09	0	0	0	0	0	0.5986	5.2892	80.4553	23.214	32.5259	359.859
HRA_7	Herrera	Parita	7.9969	-80.5264	2019-06-09	0	0	0	0	0	0.5986	5.2892	80.4553	23.214	32.5259	359.859
HRA_8	Herrera	Parita	8.0031	-80.5325	2019-06-09	0	0	0	0	0	0.5986	5.2892	80.4553	23.214	32.5259	359.859
HRA_9	Herrera	Parita	8.0053	-80.5258	2019-06-09	1	1	1	5	1	0.5986	5.2892	80.4553	23.214	32.5259	359.859
HRA_10	Herrera	Parita	8.0022	-80.5275	2019-06-09	1	0	0	4	0	0.5986	5.2892	80.4553	23.214	32.5259	359.859
HRA_11	Herrera	Parita	8.0108	-80.5261	2019-06-09	0	0	0	0	0	0.5986	5.2892	80.4553	23.214	32.5259	359.859
HRA_12	Herrera	Parita	8.0033	-80.5222	2019-06-09	0	0	0	0	0	0.5986	5.2892	80.4553	23.214	32.5259	359.859
HRA_13	Herrera	Parita	8.0047	-80.5233	2019-06-09	0	0	0	0	0	0.5986	5.2892	80.4553	23.214	32.5259	359.859
HRA_14	Herrera	Parita	8.0022	-80.5253	2019-06-09	0	0	0	0	0	0.5986	5.2892	80.4553	23.214	32.5259	359.859
HRA_15	Herrera	Parita	8.0072	-80.5269	2019-06-09	0	0	0	0	0	0.5986	5.2892	80.4553	23.214	32.5259	359.859
LSA 3_1	Los Santos	Tonosí	7.4244	-80.4564	2019-07-11	0	1	0	0	11	0.5627	4.9976	76.8263	23.4166	32.6373	121.1
LSA 3_2	Los Santos	Tonosí	7.4219	-80.4564	2019-07-11	0	0	0	0	0	0.5627	4.9976	76.8263	23.4166	32.6373	121.1
LSA 3_3	Los Santos	Tonosí	7.4189	-80.4486	2019-07-11	0	1	0	0	4	0.5487	5.0338	77.5064	23.7036	32.6734	142.564
LSA 3_4	Los Santos	Tonosí	7.4108	-80.4517	2019-07-11	0	1	0	0	2	0.5688	5.1316	78.0791	23.5113	32.9648	150.808
LSA 3_5	Los Santos	Tonosí	7.4072	-80.4481	2019-07-11	0	1	0	0	7	0.5592	5.1563	78.5322	23.6655	32.9373	256.758
LSA 3_6	Los Santos	Tonosí	7.4078	-80.4433	2019-07-11	0	1	0	0	1	0.5592	5.1563	78.5322	23.6655	32.9373	256.758
LSA 3_7	Los Santos	Tonosí	7.4075	-80.4403	2019-07-11	0	1	0	0	2	0.5592	5.1563	78.5322	23.6655	32.9373	256.758
LSA 3_8	Los Santos	Tonosí	7.4097	-80.4392	2019-07-11	0	1	0	0	1	0.5592	5.1563	78.5322	23.6655	32.9373	256.758
LSA 3_9	Los Santos	Tonosí	7.4142	-80.4375	2019-07-11	0	1	0	0	2	0.5592	5.1563	78.5322	23.6655	32.9373	256.758
LSA 3_10	Los Santos	Tonosí	7.4161	-80.4378	2019-07-11	0	1	0	0	1	0.5592	5.1563	78.5322	23.6655	32.9373	256.758
LSA 3_11	Los Santos	Tonosí	7.4181	-80.4367	2019-07-11	0	1	0	0	20	0.5487	5.0338	77.5064	23.7036	32.6734	142.564
LSA 3_12	Los Santos	Tonosí	7.4156	-80.4444	2019-07-11	0	1	0	0	9	0.5592	5.1563	78.5322	23.6655	32.9373	256.758
LSA 3_13	Los Santos	Tonosí	7.4144	-80.4464	2019-07-11	0	1	0	0	5	0.5592	5.1563	78.5322	23.6655	32.9373	256.758
LSA 3_14	Los Santos	Tonosí	7.4103	-80.4472	2019-07-11	0	1	0	0	2	0.5592	5.1563	78.5322	23.6655	32.9373	256.758
LSA 3_15	Los Santos	Tonosí	7.4119	-80.7042	2019-07-11	0	1	0	0	2	0.5848	5.5734	79.131	22.47	31.5798	95.3504
LSA 4_1	Los Santos	El Cacao	7.4456	-80.42	2019-07-11	0	0	0	0	0	0.5487	5.0338	77.5064	23.7036	32.6734	142.564
LSA 4_2	Los Santos	El Cacao	7.4317	-80.4169	2019-07-11	0	1	0	0	11	0.5487	5.0338	77.5064	23.7036	32.6734	142.564
LSA 4_3	Los Santos	El Cacao	7.45	-80.4169	2019-07-11	0	1	0	0	4	0.5487	5.0338	77.5064	23.7036	32.6734	142.564
LSA 4_4	Los Santos	El Cacao	7.45	-80.4167	2019-07-11	0	1	0	0	5	0.5487	5.0338	77.5064	23.7036	32.6734	142.564
LSA 4_5	Los Santos	El Cacao	7.4528	-80.4156	2019-07-11	0	0	0	0	0	0.5487	5.0338	77.5064	23.7036	32.6734	142.564
LSA 4_6	Los Santos	El Cacao	7.4586	-80.4106	2019-07-11	0	0	0	0	0	0.5487	5.0338	77.5064	23.7036	32.6734	142.564
LSA 4_7	Los Santos	El Cacao	7.4556	-80.4075	2019-07-11	0	1	0	0	1	0.5487	5.0338	77.5064	23.7036	32.6734	142.564
LSA 4_8	Los Santos	El Cacao	7.4586	-80.4075	2019-07-11	0	1	0	0	9	0.5487	5.0338	77.5064	23.7036	32.6734	142.564
LSA 4_9	Los Santos	El Cacao	7.4561	-80.405	2019-07-11	0	1	0	0	4	0.5487	5.0338	77.5064	23.7036	32.6734	142.564
LSA 4_10	Los Santos	El Cacao	7.4603	-80.4072	2019-07-11	0	1	0	0	4	0.5487	5.0338	77.5064	23.7036	32.6734	142.564
LSA 4_11	Los Santos	El Cacao	7.45	-80.4061	2019-07-11	0	0	0	0	0	0.5487	5.0338	77.5064	23.7036	32.6734	142.564
LSA 4_12	Los Santos	El Cacao	7.4536	-80.4039	2019-07-11	0	0	0	0	0	0.5487	5.0338	77.5064	23.7036	32.6734	142.564
LSA 4_13	Los Santos	El Cacao	7.4472	-80.4169	2019-07-11	0	1	0	0	3	0.5487	5.0338	77.5064	23.7036	32.6734	142.564
LSA 4_14	Los Santos	El Cacao	7.455	-80.4139	2019-07-11	0	0	0	0	0	0.5487	5.0338	77.5064	23.7036	32.6734	142.564
LSA 4_15	Los Santos	El Cacao	7.4606	-80.4	2019-07-11	0	0	0	0	0	0.5487	5.0338	77.5064	23.7036	32.6734	142.564
LSA 5_1	Los Santos	Pedasí	7.5325	-80.0336	2019-07-12	1	1	1	1	1	0.5627	4.4582	79.1448	24.087	31.0155	NA
LSA 5_2	Los Santos	Pedasí	7.5347	-80.0314	2019-07-12	1	0	0	1	0	0.5627	4.4582	79.1448	24.087	31.0155	NA
LSA 5_3	Los Santos	Pedasí	7.5344	-80.0297	2019-07-12	0	0	0	0	0	0.5627	4.4582	79.1448	24.087	31.0155	NA
LSA 5_4	Los Santos	Pedasí	7.5353	-80.0264	2019-07-12	0	0	0	0	0	0.5627	4.4582	79.1448	24.087	31.0155	NA
LSA 5_5	Los Santos	Pedasí	7.5361	-80.0319	2019-07-12	1	1	1	3	1	0.5627	4.4582	79.1448	24.087	31.0155	NA
LSA 5_6	Los Santos	Pedasí	7.5381	-80.0294	2019-07-12	0	1	0	0	1	0.5627	4.4582	79.1448	24.087	31.0155	NA
LSA 5_7	Los Santos	Pedasí	7.5386	-80.0336	2019-07-12	1	0	0	4	0	0.5627	4.4582	79.1448	24.087	31.0155	NA
LSA 5_8	Los Santos	Pedasí	7.5383	-80.0292	2019-07-12	1	0	0	1	0	0.5627	4.4582	79.1448	24.087	31.0155	NA
LSA 5_9	Los Santos	Pedasí	7.5431	-80.0322	2019-07-12	0	1	0	0	4	0.5627	4.4582	79.1448	24.087	31.0155	NA
LSA 5_10	Los Santos	Pedasí	7.5344	-80.0311	2019-07-12	0	1	0	0	1	0.5627	4.4582	79.1448	24.087	31.0155	NA
LSA 5_11	Los Santos	Pedasí	7.5336	-80.0378	2019-07-12	0	0	0	0	0	0.5627	4.4582	79.1448	24.087	31.0155	NA
LSA 5_12	Los Santos	Pedasí	7.5344	-80.0425	2019-07-12	0	1	0	0	10	0.5627	4.4582	79.1448	24.087	31.0155	NA
LSA 5_13	Los Santos	Pedasí	7.5403	-80.0378	2019-07-12	0	1	0	0	13	0.5627	4.4582	79.1448	24.087	31.0155	NA
LSA 5_14	Los Santos	Pedasí	7.5394	-80.0403	2019-07-12	0	1	0	0	13	0.5627	4.4582	79.1448	24.087	31.0155	NA
LSA 5_15	Los Santos	Pedasí	7.5389	-80.0361	2019-07-12	0	1	0	0	1	0.5627	4.4582	79.1448	24.087	31.0155	NA
LSA 6_1	Los Santos	Guararé	7.8414	-80.2847	2019-07-12	1	1	1	1	1	0.4939	5.0487	79.5433	22.4987	31.6113	380.316
LSA 6_2	Los Santos	Guararé	7.8403	-80.29	2019-07-12	1	1	1	2	9	0.4939	5.0487	79.5433	22.4987	31.6113	380.316
LSA 6_3	Los Santos	Guararé	7.8333	-80.2925	2019-07-12	0	1	0	0	26	0.4939	5.0487	79.5433	22.4987	31.6113	380.316
LSA 6_4	Los Santos	Guararé	7.8383	-80.2844	2019-07-12	0	0	0	0	0	0.4939	5.0487	79.5433	22.4987	31.6113	380.316
LSA 6_5	Los Santos	Guararé	7.8292	-80.2906	2019-07-12	1	1	1	1	2	0.4939	5.0487	79.5433	22.4987	31.6113	380.316
LSA 6_6	Los Santos	Guararé	7.8286	-80.2917	2019-07-12	0	1	0	0	3	0.4939	5.0487	79.5433	22.4987	31.6113	380.316
LSA 6_7	Los Santos	Guararé	7.8319	-80.2886	2019-07-12	1	1	1	5	16	0.4939	5.0487	79.5433	22.4987	31.6113	380.316
LSA 6_8	Los Santos	Guararé	7.8303	-80.2914	2019-07-12	1	0	0	4	0	0.4939	5.0487	79.5433	22.4987	31.6113	380.316
LSA 6_9	Los Santos	Guararé	7.8269	-80.2869	2019-07-12	1	1	1	2	3	0.4939	5.0487	79.5433	22.4987	31.6113	380.316
LSA 6_10	Los Santos	Guararé	7.8217	-80.2878	2019-07-12	1	1	1	4	1	0.4939	5.0487	79.5433	22.4987	31.6113	380.316
LSA 6_11	Los Santos	Guararé	7.8167	-80.2894	2019-07-12	0	1	0	0	2	0.4775	4.8767	79.2099	22.4693	31.5766	547.505
LSA 6_12	Los Santos	Guararé	7.8169	-80.2892	2019-07-12	0	1	0	0	3	0.4775	4.8767	79.2099	22.4693	31.5766	547.505
LSA 6_13	Los Santos	Guararé	7.8275	-80.2847	2019-07-12	1	0	0	5	0	0.4939	5.0487	79.5433	22.4987	31.6113	380.316
LSA 6_14	Los Santos	Guararé	7.8167	-80.2911	2019-07-12	0	0	0	0	0	0.4775	4.8767	79.2099	22.4693	31.5766	547.505
LSA 6_15	Los Santos	Guararé	7.8169	-80.2958	2019-07-12	0	1	0	0	1	0.4775	4.8767	79.2099	22.4693	31.5766	547.505
LSA 1_1	Los Santos	La Villa	7.9428	-80.4192	2019-07-13	1	0	0	3	0	0.4959	5.1975	80.3398	22.7764	32.0802	1176.48
LSA 1_2	Los Santos	La Villa	7.9456	-80.4253	2019-07-13	1	1	1	1	2	0.4959	5.1975	80.3398	22.7764	32.0802	1176.48
LSA 1_3	Los Santos	La Villa	7.9406	-80.4272	2019-07-13	1	1	1	2	1	0.4959	5.1975	80.3398	22.7764	32.0802	1176.48
LSA 1_4	Los Santos	La Villa	7.9397	-80.4211	2019-07-13	1	0	0	2	0	0.4959	5.1975	80.3398	22.7764	32.0802	1176.48
LSA 1_5	Los Santos	La Villa	7.9464	-80.4142	2019-07-13	1	1	1	2	9	0.4959	5.1975	80.3398	22.7764	32.0802	1176.48
LSA 1_6	Los Santos	La Villa	7.9458	-80.4106	2019-07-13	0	0	0	0	0	0.4959	5.1975	80.3398	22.7764	32.0802	1176.48
LSA 1_7	Los Santos	La Villa	7.9408	-80.4072	2019-07-13	1	1	1	1	3	0.4959	5.1975	80.3398	22.7764	32.0802	1176.48
LSA 1_8	Los Santos	La Villa	7.9381	-80.4075	2019-07-13	1	1	1	3	6	0.4959	5.1975	80.3398	22.7764	32.0802	1176.48
LSA 1_9	Los Santos	La Villa	7.9428	-80.4186	2019-07-13	1	1	1	7	1	0.4959	5.1975	80.3398	22.7764	32.0802	1176.48
LSA 1_10	Los Santos	La Villa	7.9419	-80.4264	2019-07-13	0	1	0	0	4	0.4959	5.1975	80.3398	22.7764	32.0802	1176.48
LSA 1_11	Los Santos	La Villa	7.9353	-80.4197	2019-07-13	1	1	1	8	2	0.4959	5.1975	80.3398	22.7764	32.0802	1176.48
LSA 1_12	Los Santos	La Villa	7.9347	-80.4228	2019-07-13	1	0	0	1	0	0.4959	5.1975	80.3398	22.7764	32.0802	1176.48
LSA 1_13	Los Santos	La Villa	7.9378	-80.4233	2019-07-13	1	1	1	4	7	0.4959	5.1975	80.3398	22.7764	32.0802	1176.48
LSA 1_14	Los Santos	La Villa	7.9339	-80.4139	2019-07-13	0	1	0	0	3	0.4959	5.1975	80.3398	22.7764	32.0802	1176.48
LSA 1_15	Los Santos	La Villa	7.9278	-80.4061	2019-07-13	1	1	1	1	1	0.4959	5.1975	80.3398	22.7764	32.0802	1176.48
LSA7_1	Los Santos	Cañas	7.4333	-80.2753	2019-07-12	0	1	0	0	1	0.5456	4.8651	78.1749	23.0658	31.9823	110.667
LSA7_2	Los Santos	Cañas	7.4375	-80.2736	2019-07-12	0	1	0	0	1	0.5456	4.8651	78.1749	23.0658	31.9823	110.667
LSA7_3	Los Santos	Cañas	7.4408	-80.2733	2019-07-12	0	0	0	0	0	0.5456	4.8651	78.1749	23.0658	31.9823	110.667
LSA7_4	Los Santos	Cañas	7.4428	-80.2717	2019-07-12	0	0	0	0	0	0.5456	4.8651	78.1749	23.0658	31.9823	110.667
LSA7_5	Los Santos	Cañas	7.4461	-80.2733	2019-07-12	0	1	0	0	4	0.5456	4.8651	78.1749	23.0658	31.9823	110.667
LSA7_6	Los Santos	Cañas	7.4494	-80.2703	2019-07-12	0	1	0	0	1	0.5456	4.8651	78.1749	23.0658	31.9823	110.667
LSA7_7	Los Santos	Cañas	7.4503	-80.2711	2019-07-12	0	0	0	0	0	0.5456	4.8651	78.1749	23.0658	31.9823	110.667
LSA7_8	Los Santos	Cañas	7.4503	-80.2719	2019-07-12	0	1	0	0	3	0.5456	4.8651	78.1749	23.0658	31.9823	110.667
LSA7_9	Los Santos	Cañas	7.4561	-80.2708	2019-07-12	0	1	0	0	4	0.5456	4.8651	78.1749	23.0658	31.9823	110.667
LSA7_10	Los Santos	Cañas	7.46	-80.2733	2019-07-12	0	1	0	0	4	0.5456	4.8651	78.1749	23.0658	31.9823	110.667
LSA7_11	Los Santos	Cañas	7.45	-80.2761	2019-07-12	0	1	0	0	4	0.5456	4.8651	78.1749	23.0658	31.9823	110.667
LSA7_12	Los Santos	Cañas	7.45	-80.2772	2019-07-12	0	1	0	0	6	0.5456	4.8651	78.1749	23.0658	31.9823	110.667
LSA7_13	Los Santos	Cañas	7.4586	-80.2669	2019-07-12	0	0	0	0	0	0.5456	4.8651	78.1749	23.0658	31.9823	110.667
LSA7_14	Los Santos	Cañas	7.4578	-80.2669	2019-07-12	0	1	0	0	1	0.5456	4.8651	78.1749	23.0658	31.9823	110.667
LSA7_15	Los Santos	Cañas	7.4561	-80.2619	2019-07-12	0	1	0	0	1	0.5456	4.8651	78.1749	23.0658	31.9823	110.667
HRA_1	Herrera	Parita	7.995	-80.5181	2019-07-13	0	1	0	0	5	0.5986	5.2892	80.4553	23.214	32.5259	359.859
HRA_2	Herrera	Parita	8.0011	-80.5256	2019-07-13	0	0	0	0	0	0.5986	5.2892	80.4553	23.214	32.5259	359.859
HRA_3	Herrera	Parita	7.9981	-80.5192	2019-07-13	1	1	1	1	13	0.5986	5.2892	80.4553	23.214	32.5259	359.859
HRA_4	Herrera	Parita	7.9903	-80.5236	2019-07-13	1	1	1	7	2	0.5986	5.2892	80.4553	23.214	32.5259	359.859
HRA_5	Herrera	Parita	8.0017	-80.5261	2019-07-13	1	1	1	10	18	0.5986	5.2892	80.4553	23.214	32.5259	359.859
HRA_6	Herrera	Parita	7.9969	-80.5264	2019-07-13	1	1	1	5	1	0.5986	5.2892	80.4553	23.214	32.5259	359.859
HRA_7	Herrera	Parita	8.0031	-80.5167	2019-07-13	0	1	0	0	1	0.5986	5.2892	80.4553	23.214	32.5259	359.859
HRA_8	Herrera	Parita	8.0031	-80.5325	2019-07-13	1	0	0	1	0	0.5986	5.2892	80.4553	23.214	32.5259	359.859
HRA_9	Herrera	Parita	8.0053	-80.5258	2019-07-13	1	1	1	1	2	0.5986	5.2892	80.4553	23.214	32.5259	359.859
HRA_10	Herrera	Parita	8.0022	-80.5275	2019-07-13	0	1	0	0	2	0.5986	5.2892	80.4553	23.214	32.5259	359.859
HRA_11	Herrera	Parita	8.0108	-80.5261	2019-07-13	1	1	1	4	1	0.5986	5.2892	80.4553	23.214	32.5259	359.859
HRA_12	Herrera	Parita	8.0033	-80.5222	2019-07-13	0	0	0	0	0	0.5986	5.2892	80.4553	23.214	32.5259	359.859
HRA_13	Herrera	Parita	8.0047	-80.5233	2019-07-13	1	0	0	3	0	0.5986	5.2892	80.4553	23.214	32.5259	359.859
HRA_14	Herrera	Parita	8.0022	-80.5253	2019-07-13	0	1	0	0	6	0.5986	5.2892	80.4553	23.214	32.5259	359.859
HRA_15	Herrera	Parita	8.0072	-80.5269	2019-07-13	1	1	1	2	2	0.5986	5.2892	80.4553	23.214	32.5259	359.859
LSA 3_1	Los Santos	Tonosí	7.4244	-80.4564	2019-08-08	0	0	0	0	0	0.5627	4.9976	76.8263	23.4166	32.6373	121.1
LSA 3_2	Los Santos	Tonosí	7.4219	-80.4564	2019-08-08	0	1	0	0	3	0.5627	4.9976	76.8263	23.4166	32.6373	121.1
LSA 3_3	Los Santos	Tonosí	7.4189	-80.4486	2019-08-08	0	0	0	0	0	0.5487	5.0338	77.5064	23.7036	32.6734	142.564
LSA 3_4	Los Santos	Tonosí	7.4108	-80.4517	2019-08-08	0	1	0	0	1	0.5688	5.1316	78.0791	23.5113	32.9648	150.808
LSA 3_5	Los Santos	Tonosí	7.4072	-80.4481	2019-08-08	0	1	0	0	2	0.5592	5.1563	78.5322	23.6655	32.9373	256.758
LSA 3_6	Los Santos	Tonosí	7.4078	-80.4433	2019-08-08	0	1	0	0	3	0.5592	5.1563	78.5322	23.6655	32.9373	256.758
LSA 3_7	Los Santos	Tonosí	7.4075	-80.4403	2019-08-08	0	1	0	0	4	0.5592	5.1563	78.5322	23.6655	32.9373	256.758
LSA 3_8	Los Santos	Tonosí	7.4097	-80.4392	2019-08-08	0	1	0	0	4	0.5592	5.1563	78.5322	23.6655	32.9373	256.758
LSA 3_9	Los Santos	Tonosí	7.4142	-80.4375	2019-08-08	0	0	0	0	0	0.5592	5.1563	78.5322	23.6655	32.9373	256.758
LSA 3_10	Los Santos	Tonosí	7.4161	-80.4378	2019-08-08	0	1	0	0	4	0.5592	5.1563	78.5322	23.6655	32.9373	256.758
LSA 3_11	Los Santos	Tonosí	7.4181	-80.4367	2019-08-08	0	0	0	0	0	0.5487	5.0338	77.5064	23.7036	32.6734	142.564
LSA 3_12	Los Santos	Tonosí	7.4156	-80.4444	2019-08-08	0	1	0	0	9	0.5592	5.1563	78.5322	23.6655	32.9373	256.758
LSA 3_13	Los Santos	Tonosí	7.4144	-80.4464	2019-08-08	0	1	0	0	1	0.5592	5.1563	78.5322	23.6655	32.9373	256.758
LSA 3_14	Los Santos	Tonosí	7.4103	-80.4472	2019-08-08	0	1	0	0	9	0.5592	5.1563	78.5322	23.6655	32.9373	256.758
LSA 3_15	Los Santos	Tonosí	7.4119	-80.7042	2019-08-08	0	0	0	0	0	0.5848	5.5734	79.131	22.47	31.5798	95.3504
LSA 4_1	Los Santos	El Cacao	7.4456	-80.42	2019-08-08	0	1	0	0	2	0.5487	5.0338	77.5064	23.7036	32.6734	142.564
LSA 4_2	Los Santos	El Cacao	7.4317	-80.4169	2019-08-08	0	1	0	0	7	0.5487	5.0338	77.5064	23.7036	32.6734	142.564
LSA 4_3	Los Santos	El Cacao	7.45	-80.4169	2019-08-08	0	1	0	0	10	0.5487	5.0338	77.5064	23.7036	32.6734	142.564
LSA 4_4	Los Santos	El Cacao	7.45	-80.4167	2019-08-08	0	1	0	0	10	0.5487	5.0338	77.5064	23.7036	32.6734	142.564
LSA 4_5	Los Santos	El Cacao	7.4528	-80.4156	2019-08-08	0	0	0	0	0	0.5487	5.0338	77.5064	23.7036	32.6734	142.564
[truncated: 400 more rows]
