# Supplementary material for: The role of heterogenous environmental conditions in shaping the spatiotemporal distribution of competing Aedes mosquitoes in Panama: implications for the landscape of arboviral disease transmission
Source: Biol Invasions. 2021 Mar 1;23(6):1933–48. doi: 10.1007/s10530-021-02482-y (PMC8550678; doi:10.1007/s10530-021-02482-y)
Supplement: Supplementary file 4 — (XLSX 25 kb) [file 10530_2021_2482_MOESM4_ESM.xlsx]

## Sheet: aegypti_values
Tª	pH
30.2	6.58
32.93	5.97
32.93	5.97
28.4	6.72
29.2	6.44
29.3	5.99
26.3	6.59
30.2	5.22
34.01	5.91
33.32	5.95
33.82	5.88
32.01	5.71
31.83	5.82
27.8	6.91
26.3	6.59
31.83	5.82
32.71	6.56
30.21	5.95
28.1	6.51
31.83	5.82
32.93	5.97
30.41	6.66
29.1	6.58
33.81	5.72
32.13	6.55
26.53	7.39
27.33	7.17
34.83	6.25
29.38	6.24
26.3	6.59
26.77	5.99
27.1	6.46
26.87	6.72
28.43	6.87
28.17	6.65
30.23	6.69
30.37	7.06
26.9	6.67
31.07	6.65
28.42	7.44
28.87	7.74
27.73	7.09
28	7.01
28.97	7.21
32.63	7.4
28.8	7.57
29.27	7.57
26.86	7.19
25.5	7.17
25.3	7.05
31.27	7.73
26.27	7.52
25.77	7.6
27.7	7.77
29.53	7.6
29.63	7.4
28.73	7.95
29.03	7.46
29.57	5.51
27.53	5.87
27.43	7.87
27.43	8.02
27.7	6.62
28.17	5.04
29.23	6.27
28.24	6.25
30.37	6.17
30.03	7.41
28.33	5.66
28.3	8.35
30	8.61
30.17	7.84
32	7.52
26.46	8.69
29.66	8.77
28.66	8.78
28.3	8.86
24.97	8.18
24	8.5
25.63	8.62
24.43	8.61
23.87	8.58
26.1	9.43
28.33	9.28
30.1	9.32
29.6	9.28
28.87	9.34
26.87	9.42
25.27	9.41
25.47	8.93
25.73	9.31
27.07	8.49
27.13	8.47
26.27	8.17
27.13	8.12
25.63	9.68
25.4	9.75
25.13	9.73
27.4	10.04
27.23	10.18
25.2	10.43
29.0333	9.31667
28.5333	9.40333
27.9	9.41333
25.2333	9.70667
23.6333	9.74667
23.6	9.72
23.7667	9.7
25.9333	9.62
24.5	9.71667
25.7333	9.44667
25	9.48667
25.1333	8.15333
27.6333	8.43667
28.7	8.45
28.7333	8.44667
32	8.14333
29.7667	8.45
30.9667	8.56667
34.0667	8.42667
32.7	8.53333
31.6	9.46
27.3333	9.76
30.5333	9.75
28.9667	9.90333
31.1	7.2
28.5	7.1
30.8	7.3
26.4	8.2
30.2	5.7

## Sheet: Table S2
Supplementary Table S2. Natural oviposition sites surveyed for the presence of Aedes mosquitoes. Water temperature (Tª) and pH were recorded for each site.
Province	Locality	Site Container	Latitude	Longitude	Tª	pH	Date	Ae. aegypti Presence Absence	Ae. albopictus Presence Absence
Herrera	San Juán Bautista	Tyre	7.97027	-80.4236	30.2	6.58	2015-10-20	1	0
Herrera	San Juán Bautista	Plastic container	7.97	-80.4633	32.93	5.97	2015-10-20	1	0
Herrera	Santa María	Vegetation	8.11194	-80.6586	31.73	6.83	2015-10-20	0	1
Herrera	Chitre	Water tank	7.99472	-80.4072	32.93	5.97	2015-10-21	1	0
Herrera	Chupampa	Tyre	8.08194	-80.7758	30.02	6.75	2015-10-21	0	1
Herrera	Pesé	Water tank	7.90916	-80.6147	31.68	6.15	2015-10-21	0	1
Coclé	Penonomé	Tyre	8.50111	-80.3358	28.4	6.72	2015-10-22	1	0
Herrera	Divisa	Tyre	8.12972	-80.6872	29.2	6.44	2015-10-22	1	0
Herrera	Divisa	Tyre	8.13027	-80.6869	29.3	5.99	2015-10-22	1	0
Los Santos	Peña Blanca	Water tank	7.71833	-80.2842	26.3	6.59	2015-10-27	1	0
Los Santos	Tonosí	Tyre	7.40777	-80.4417	30.2	5.22	2015-10-27	1	1
Los Santos	Tonosí	Tyre	7.40833	-80.4364	34.01	5.91	2015-10-27	1	1
Los Santos	Agua Buena	Tyre	7.8375	-80.3897	33.32	5.95	2015-10-28	1	1
Los Santos	Guararé	Tyre	7.79916	-80.2747	33.82	5.88	2015-10-28	1	0
Los Santos	Las Tablas	Water tank	7.76361	-80.2728	30.43	7.14	2015-10-28	0	0
Los Santos	Las Tablas	Tyre	7.77333	-80.2755	32.01	5.71	2015-10-28	1	0
Los Santos	Las Tablas	Water tank	7.76694	-80.2758	26.3	6.59	2015-10-28	0	0
Los Santos	Macaracas	Plastic container	7.73138	-80.553	31.83	5.82	2015-10-28	1	1
Los Santos	La Villa	Canvas	7.92361	-80.3947	27.8	6.91	2015-10-29	1	1
Los Santos	Pedasí	Water tank	7.53111	-80.0272	26.3	6.59	2015-10-29	1	1
Los Santos	Pedasí	Water tank	7.53138	-80.028	31.83	5.82	2015-10-29	1	0
Los Santos	Pedasí	Tyre	7.53333	-80.0255	32.71	6.56	2015-10-29	1	0
Los Santos	Pedasí	Tyre	7.51055	-80.053	30.21	5.95	2015-10-29	1	1
Panamá Oeste	Lluvia de Oro	Tyre	8.95	-79.6833	28.1	6.51	2015-11-19	1	1
Panamá Oeste	Lluvia de Oro	Water tank	8.95	-79.6833	31.83	5.82	2015-11-19	1	0
Panamá Oeste	Nuevo Chorrillo	Tyre	8.95	-79.6964	31.73	6.15	2015-11-19	0	1
Panamá Oeste	Nuevo Chorrillo	Water tank	8.95306	-79.6967	32.93	5.97	2015-11-19	1	0
Panamá Oeste	Nuevo Chorrillo	Water tank	8.95222	-79.695	30.41	6.66	2015-11-19	1	0
Panamá Oeste	Princesa Mía	Water tank	8.97389	-79.7053	29.1	6.58	2015-11-19	1	1
Panamá Oeste	Princesa Mía	Swimming pool	8.97333	-79.7	33.81	5.72	2015-11-19	1	1
Panamá Oeste	Princesa Mía	Water tank	8.9525	-79.7042	32.13	6.55	2015-11-19	1	0
Darién	Bajo Iglesia	Water tank	8.39833	-78.0094	26.53	7.39	2016-06-14	1	0
Darién	Bajo Iglesia	Water tank	8.39833	-78.0094	27.33	7.17	2016-06-14	1	0
Darién	Bajo Iglesia	Tyre	8.39555	-78.0142	34.83	6.25	2016-06-14	1	0
Darién	Metetí	Water tank	8.4975	-77.9814	29.38	6.24	2016-06-14	1	0
Darién	Metetí	Tyre	8.50027	-77.9786	26.3	6.59	2016-06-14	1	0
Los Santos	La Villa	Plastic container	7.939	-80.4167	26.7667	5.98667	2016-07-27	0	1
Los Santos	La Villa	Water tank	7.94144	-80.4111	27.1	6.46	2016-07-27	1	1
Los Santos	La Villa	Plastic container	7.93636	-80.4158	26.8667	6.71667	2016-07-27	1	0
Los Santos	La Villa	Water tank	7.93564	-80.4222	28.4333	6.87	2016-07-27	1	0
Los Santos	La Villa	Plastic container	7.93236	-80.4193	28.1667	6.64667	2016-07-27	1	1
Los Santos	La Villa	Swimming pool	7.93281	-80.4151	30.2333	6.69333	2016-07-27	1	1
Los Santos	La Villa	Plastic container	7.93564	-80.4222	26.9	6.66667	2016-07-27	1	1
Los Santos	Paritilla	Ceramic container	7.62831	-80.1763	31.0667	6.65	2016-07-27	0	1
Los Santos	Paritilla	Water tank	7.62842	-80.1774	28.4167	7.44333	2016-07-27	1	1
Los Santos	Paritilla	Water tank	7.63003	-80.1739	28.8667	7.73667	2016-07-27	1	0
Los Santos	El Cacao	Water tank	7.44864	-80.4062	27.7333	7.09	2016-07-28	0	1
Los Santos	El Cacao	Canvas	7.44872	-80.4062	28	7.00667	2016-07-28	0	1
Los Santos	El Cacao	Canvas	7.44878	-80.4062	28.9667	7.21333	2016-07-28	0	1
Los Santos	El Cacao	Canvas	7.44839	-80.4036	32.6333	7.39667	2016-07-28	0	1
Los Santos	El Cacao	Tyre	7.44839	-80.4036	28.8	7.56667	2016-07-28	0	1
Los Santos	El Cacao	Tyre	7.4487	-80.4062	29.2667	7.56667	2016-07-28	0	1
Los Santos	Tonosí	Metal	7.40575	-80.44	26.8567	7.18667	2016-07-28	0	1
Los Santos	Tonosí	Metal	7.40575	-80.44	25.5	7.16667	2016-07-28	0	1
Los Santos	Tonosí	N/A	7.4045	-80.4412	25.3	7.04667	2016-07-28	0	1
Los Santos	Pedasí	Plastic container	7.53267	-80.0298	26.2667	7.52	2016-07-29	1	1
Los Santos	Pedasí	Water tank	7.53267	-80.0298	25.7667	7.59667	2016-07-29	1	1
Los Santos	Pedasí	N/A	7.53069	-80.0259	27.7	7.76667	2016-07-29	1	0
Los Santos	La Villa	Swimming pool	7.93292	-80.4151	29.5333	7.6	2016-08-05	1	0
Los Santos	La Villa	Canvas	7.93156	-80.4099	29.6333	7.40333	2016-08-05	1	1
Los Santos	Paritilla	Water tank	7.63122	-80.1747	29.0333	7.46333	2016-08-05	1	0
Los Santos	El Cacao	Water tank	7.44789	-80.4043	29.5667	5.51333	2016-08-06	0	1
Los Santos	Macaracas	Vegetation	7.72746	-80.5519	27.5333	5.87333	2016-08-06	0	1
Los Santos	Macaracas	Flower pot	7.72908	-80.5515	27.4333	7.87	2016-08-06	0	1
Los Santos	Macaracas	Water tank	7.73008	-80.5483	27.7	6.61667	2016-08-06	0	1
Los Santos	Tonosí	Water tank	7.41044	-80.4429	28.1667	5.04	2016-08-06	0	1
Los Santos	Tonosí	Tyre	7.40508	-80.4431	28.24	6.25333	2016-08-06	0	1
Los Santos	Tonosí	Water tank	7.40456	-80.4413	30.3667	6.16667	2016-08-06	0	1
Los Santos	Tonosí	Tyre	7.40456	-80.4413	30.0333	7.40667	2016-08-06	0	1
Colón	Sabanitas	Tyre	9.35062	-79.7961	30.1667	7.84	2016-08-19	0	1
Colón	Sabanitas	Tyre	9.35062	-79.7961	32	7.52333	2016-08-19	0	1
Colón	Portobelo	Plastic sheet	9.55444	-79.653	26.46	8.69	2016-08-26	1	0
Colón	Sabanitas	Tyre	9.35062	-79.7961	29.66	8.77	2016-08-26	0	1
Colón	Sabanitas	Tyre	9.35062	-79.7961	28.66	8.78	2016-08-26	0	1
Colón	Sabanitas	Tyre	9.35062	-79.7961	28.3	8.86	2016-08-26	0	1
Coclé	El Copé	Tyre	8.61904	-80.5823	24.9667	8.18	2016-09-24	0	1
Veraguas	Santa Fe	Tyre	8.24916	-80.974	25.6333	8.62333	2016-09-25	0	1
Veraguas	Santa Fe	Tyre	8.24916	-80.974	24.4333	8.60667	2016-09-25	0	1
Veraguas	Santa Fe	Water tank	8.24916	-80.974	23.8667	8.57667	2016-09-25	0	1
Bocas del Toro	Chiriquí Grande	Tyre	8.94445	-82.1141	26.1	9.43333	2016-10-10	1	0
Bocas del Toro	Chiriquí Grande	Freezer	8.94629	-82.119	28.3333	9.28	2016-10-10	1	0
Bocas del Toro	Chiriquí Grande	Fridge door	8.94629	-82.119	30.1	9.32333	2016-10-10	1	0
Bocas del Toro	Changuinola	Tyre	9.45099	-82.5243	29.6	9.28333	2016-10-11	1	0
Bocas del Toro	Changuinola	Tyre	9.45099	-82.5243	28.8667	9.34333	2016-10-11	1	0
Bocas del Toro	Isla Colón	Plastic container	9.34636	-82.2531	25.2667	9.41333	2016-10-13	1	0
Bocas del Toro	Isla Colón	Water tank	9.34466	-82.2518	25.4667	8.93333	2016-10-13	1	0
Bocas del Toro	Isla Colón	Water tank	9.34408	-82.2517	25.7333	9.31333	2016-10-13	1	0
Bocas del Toro	Isla Colón	Tyre	9.33949	-82.2431	27.0667	8.48667	2016-10-13	1	0
Bocas del Toro	Isla Colón	Plastic container	9.34173	-82.2429	27.1333	8.47333	2016-10-13	1	0
Bocas del Toro	Isla Colón	Tyre	9.36262	-82.2399	26.2667	8.17333	2016-10-13	1	0
Bocas del Toro	Isla Colón	Tyre	9.35782	-82.2529	27.1333	8.12	2016-10-13	1	0
Chiriquí	Gualaca	Tyre	8.5287	-82.2978	27.2333	10.1833	2016-11-11	0	1
Chiriquí	David	Tyre	8.42181	-82.4259	25.2	10.43	2016-11-13	1	0
Chiriqui	Boquete	Tyre	8.77498	-82.4341	17.8	11.23	2016-11-20	0	1
Bocas del Toro	Changuinola	Tyre	9.4563	-82.5185	29.0333	9.31667	2016-10-11	1	0
Bocas del Toro	Changuinola	Canvas	9.4563	-82.5185	28.5333	9.40333	2016-10-11	1	0
Bocas del Toro	Changuinola	Tyre	9.4563	-82.5185	27.9	9.41333	2016-10-11	1	0
Panamá	Chilibre	Tyre	9.15329	-79.6181	10.4367	26.9333	2016-12-02	0	1
Colón	Cativa	Tyre	9.36031	79.8298	25.8667	8.66667	16/09/2/16	0	1
Colón	Cativa	Water tank	9.36031	79.8298	25.8	8.38667	16/09/2/17	0	1
Colón	Cativa	Tyre	9.36031	79.8298	25.0333	8.74333	16/09/2/18	0	1
Panamá	Pedernal	Tyre	9.12211	-79.6018	29.0667	8.65667	16/09/2/19	0	1
Panamá	Pedernal	Tyre	9.12211	-79.6018	30.2	8.65333	16/09/2/20	0	1
Chiriquí	Paso Canoas	Tyre	8.52709	-82.8356	25.2333	9.70667	2016-10-18	1	1
Chiriquí	Concepción	Tyre	8.51705	-82.6265	23.6333	9.74667	2016-10-18	1	1
Chiriquí	Concepción	Tyre	8.51705	-82.6265	23.6	9.72	2016-10-18	1	1
Chiriquí	Concepción	Tyre	8.51705	-82.6265	23.7667	9.7	2016-10-18	1	1
Chiriquí	Concepción	Tyre	8.51705	-82.6265	26.8	10.05	2016-11-12	0	1
Chiriquí	Concepción	Tyre	8.51705	-82.6265	26.5333	10.1	2016-11-12	0	1
Chiriquí	Varital	Tyre	8.49473	-82.5868	25.9333	9.62	2016-10-18	1	0
Chiriquí	Varital	Tyre	8.49473	-82.5868	24.5	9.71667	2016-10-18	1	0
Chiriquí	Varital	Tyre	8.49473	-82.5868	24.8333	9.70333	2016-10-18	0	1
Chiriquí	Bagala	Canvas	8.46792	-82.528	25.8667	9.43333	2016-10-18	0	1
Chiriquí	Bagala	Canvas	8.46792	-82.528	25.8667	9.43333	2016-10-18	0	1
Chiriquí	San Pablo Viejo Abajo	Tyre	8.45225	-82.5007	25.5333	9.46667	2016-10-18	0	1
Chiriquí	San Pablo Viejo Abajo	Tyre	8.45225	-82.5007	25.7333	9.44667	2016-10-18	1	1
Chiriquí	San Pablo Viejo Abajo	Tyre	8.45225	-82.5007	25	9.48667	2016-10-18	1	1
Chiriquí	San Pablo Viejo Abajo	Tyre	8.45225	-82.5007	26.2	9.49667	2016-10-18	0	1
Chiriquí	Horoncitos	Tyre	8.33575	-82.1226	25.1333	8.15333	2016-10-18	1	1
Chiriquí	Horoncitos	Tyre	8.33575	-82.1226	27.2333	8.07333	2016-10-18	0	1
Chiriquí	Pueblito	Tyre	8.26416	-81.9788	27.7333	8.78	2016-10-18	0	1
Chiriquí	Pueblito	Tyre	8.26416	-81.9788	26.3667	8.89667	2016-10-18	0	1
Coclé	Aguadulce	Tyre	8.24569	-80.5642	27.6333	8.43667	2016-09-08	1	1
Coclé	Aguadulce	Tyre	8.24816	-80.5546	28.7	8.45	2016-09-08	1	0
Coclé	Aguadulce	Tyre	8.24816	-80.5546	28.7333	8.44667	2016-09-08	1	1
Coclé	Divisa	Tyre	8.1296	-80.6872	27.7	8.52	2016-09-08	0	1
Coclé	Divisa	Tyre	8.1296	-80.6872	26.8333	8.55333	2016-09-08	0	1
Panamá	San Carlos	Plastic container	8.52722	-79.9357	32	8.14333	2016-09-09	1	0
Panamá	San Carlos	Tyre	8.52707	-79.9357	29.7667	8.45	2016-09-09	1	0
Panamá	San Carlos	Tyre	8.52835	-79.9348	30.9667	8.56667	2016-09-09	1	0
Panamá	San Martin	Tyre	8.84243	-79.8407	34.0667	8.42667	2016-09-09	1	0
Panamá	San Martin	Tyre	8.84243	-79.8407	32.7	8.53333	2016-09-09	1	0
Panamá	La Chorrera	Tyre	8.86938	-79.8021	31.6	9.46	2016-10-27	1	1
Panamá	La Chorrera	Tyre	8.87314	-79.796	27.3333	9.76	2016-10-27	1	1
Veraguas	Santiago	Tyre	8.11741	-80.9672	31.8	8.30667	2016-09-08	0	1
Panamá	La Chorrera	Tyre	8.86938	-79.8021	30.5333	9.75	2016-10-27	1	1
Chiriquí	David	Tyre	8.44293	-82.4329	29.3	9.97667	2016-11-12	0	1
Chiriquí	El Jazmin	Tyre	8.42537	-82.3665	27.8333	10.0167	2016-11-12	0	1
Chiriquí	El Jazmin	Tyre	8.42537	-82.3665	26.6333	9.64333	2016-11-12	0	1
Coclé	Santa Rita	Tyre	8.23796	-80.5782	28.3	10.3033	2016-11-14	0	1
Veraguas	La Mesa	Tyre	8.20177	-81.1857	27.2667	9.97667	2016-11-12	0	1
Veraguas	La Mesa	Tyre	8.20177	-81.1857	29.0333	10.1733	2016-11-12	0	1
Panamá	Panamá	Wooden door	9.03994	-79.4602	28.9667	9.90333	2016-10-28	1	1
Los Santos	Tonosí	Tyre	7.40806	-80.4461	27.5	7.4	12/06/2018	0	1
Los Santos	Tonosí	Metal container	7.4075	-80.4417	31.7	7.8	12/06/2018	0	1
Los Santos	Tonosí	Plastic container	7.4075	-80.4417	30.2	7.9	12/06/2018	0	1
Los Santos	Cacao	Tree hole	7.45361	-80.415	30.3	8.3	12/06/2018	0	0
Los Santos	Cacao	Tyre	7.45361	-80.415	28.3	8.3	12/06/2018	0	1
Los Santos	Cacao	Tyre	7.45611	NA	29.8	8.5	12/06/2018	0	1
Los Santos	Cacao	Canvas	7.45	-80.4061	32.6	7.9	12/06/2018	0	1
Los Santos	La Villa	Tyre	7.94111	-80.4183	31.1	7.2	13/06/2018	1	1
Los Santos	La Villa	Metal container	7.94083	-80.4183	28.5	7.1	13/06/2018	1	1
Los Santos	La Villa	Canvas	7.94083	-80.4183	30.8	7.3	13/06/2018	1	0
Los Santos	La Villa	Canvas	7.9375	-80.4094	32.1	7.4	13/06/2018	0	1
Los Santos	La Villa	Tyre	7.9375	-80.4094	26.4	8.2	19/06/2018	1	0
Los Santos	Pedasí	Vegetation	7.53333	-80.0231	27	6.5	20/06/2018	0	1
Los Santos	Guararé	Plastic container	7.82417	-80.2803	30.2	5.7	20/06/2018	1	1
