# Supplementary material for: The role of heterogenous environmental conditions in shaping the spatiotemporal distribution of competing Aedes mosquitoes in Panama: implications for the landscape of arboviral disease transmission
Source: Biol Invasions. 2021 Mar 1;23(6):1933–48. doi: 10.1007/s10530-021-02482-y (PMC8550678; doi:10.1007/s10530-021-02482-y)
Supplement: Supplementary file 5 — (XLSX 10 kb) [file 10530_2021_2482_MOESM5_ESM.xlsx]

## Sheet: Sheet3
Supplementary Table S3. Variable importance for the Random Forest (RF) and classification tree analysis (CTA) models included in the ensemble niche distribution model for Ae. albopictus and Ae. aegypti.
	Ae. albopictus		Ae. aegypti
Environmental variable	RF model	CTA model	RF model	CTA model
Average NDVI vegetation index	0.0836	0.34355	0.0797	0.34055
Average Rainfall	0.1049	0.4022	0.10465	0.3911
Average humidity	0.05965	0.3621	0.0583	0.32245
Average minimum temperature	0.0735	0.25785	0.07415	0.276
Average maximum temperature	0.0709	0.22215	0.0714	0.22075
Human population density	0.32995	0.6345	0.3298	0.63905
